# Supplementary material for: The Genetic Architecture of Natural Variation in Recombination Rate in Drosophila melanogaster
Source: PLoS Genet. 2016 Apr 1;12(4):e1005951. doi: 10.1371/journal.pgen.1005951 (PMC4817973; doi:10.1371/journal.pgen.1005951)
Supplement: S1 Table — Raw counts, expected numbers and G-test P-values for number of males versus females, number of wild-type progeny versus doubly marked individuals (m1 m2), and number of recombinant progeny (either + m2 or m1 +). (XLSX) [file pgen.1005951.s009.xlsx]

## Sheet: S1 Table
DGRP Line	e ro												y v
	# of Males	# of Females	Expected	G-test P-value	# of + +	# of e ro	Expected	G-test P-value	# of + ro	# of e +	Expected	G-test P-value	# of Males	# of Females	Expected	G-test P-value	# of + +	# of y v	Expected	G-test P-value	# of + v	# of y +	Expected	G-test P-value
DGRP_21	723	786	754.5	0.251351	592	549	570.5	0.367946	176	192	184	0.555237	666	603	634.5	0.210941	425	383	404	0.29593	229	232	230.5	0.921297
DGRP_26	648	601	624.5	0.346925	507	461	484	0.295654	164	117	140.5	0.0465085	781	740	760.5	0.457211	565	477	521	0.0536458	256	223	239.5	0.286008
DGRP_28	381	333	357	0.20371	330	384	357	0.152664					593	666	629.5	0.145535	376	384	380	0.837417	264	235	249.5	0.358393
DGRP_31	545	640	592.5	0.0507903	362	544	453	1.69954e-05	253	26	139.5	0	791	734	762.5	0.301923	540	445	492.5	0.0320897	275	265	270	0.760895
DGRP_32	424	400	412	0.554339	414	369	391.5	0.255248	13	28	20.5	0.0909272	739	720	729.5	0.725033	484	438	461	0.283897	280	257	268.5	0.482674
DGRP_38	572	574	573	0.966678	467	464	465.5	0.944573	108	107	107.5	0.961537	607	588	597.5	0.697527	456	379	417.5	0.0592185	177	183	180	0.823056
DGRP_40	766	786	776	0.719604	682	594	638	0.0813009	137	139	138	0.932161	708	661	684.5	0.368988	521	420	470.5	0.0196964	220	208	214	0.68166
DGRP_41	362	413	387.5	0.194899	337	304	320.5	0.356521	66	68	67	0.902762	538	349	443.5	6.25679e-06	297	380	338.5	0.0237836	92	118	105	0.203543
DGRP_42	266	263	264.5	0.926514	219	209	214	0.732486	52	49	50.5	0.832804	519	518	518.5	0.982481	382	335	358.5	0.214264	176	144	160	0.20524
DGRP_45	423	415	419	0.845068	335	306	320.5	0.417834	106	91	98.5	0.449452	741	660	700.5	0.12578	536	453	494.5	0.061741	191	221	206	0.295603
DGRP_48	518	503	510.5	0.739924	435	390	412.5	0.26773	94	102	98	0.686096	597	541	569	0.240301	370	317	343.5	0.152411	227	224	225.5	0.920432
DGRP_49	569	627	598	0.235502	504	442	473	0.153789	133	117	125	0.47401	729	691	710	0.475764	510	424	467	0.0463414	251	235	243	0.607755
DGRP_57	417	430	423.5	0.752105	371	302	336.5	0.0596157	98	76	87	0.23717	647	530	588.5	0.0157368	400	429	414.5	0.476258	147	201	174	0.0399644
DGRP_59	554	500	527	0.23936	447	368	407.5	0.0500623	119	120	119.5	0.963518	720	656	688	0.222323	480	443	461.5	0.389037	233	220	226.5	0.665779
DGRP_69	201	217	209	0.579928	161	149	155	0.62978	50	58	54	0.585913	694	631	662.5	0.220868	483	404	443.5	0.0604058	233	205	219	0.343844
DGRP_73	498	497	497.5	0.982115	425	379	402	0.251099	105	86	95.5	0.330289	793	746	769.5	0.396844	593	500	546.5	0.0464576	232	214	223	0.546623
DGRP_75	537	549	543	0.796801	497	358	427.5	0.000739613	122	109	115.5	0.545116	552	559	555.5	0.881948	458	298	378	3.44155e-05	178	177	177.5	0.970063
DGRP_83	528	569	548.5	0.381304	437	386	411.5	0.208478	108	166	137	0.0126276	699	613	656	0.0929726	450	422	436	0.502489	246	194	220	0.0790016
DGRP_85	582	584	583	0.966964	455	444	449.5	0.795309	116	151	133.5	0.128909	762	774	768	0.828592	535	466	500.5	0.122786	269	266	267.5	0.926926
DGRP_88	539	607	573	0.155288	463	446	454.5	0.690095	113	124	118.5	0.613274	687	620	653.5	0.189872	483	432	457.5	0.232976	187	205	196	0.520188
DGRP_91	456	471	463.5	0.727555	403	338	370.5	0.0909602	71	115	93	0.0214308	753	666	709.5	0.102259	517	479	498	0.394441	197	226	211.5	0.318413
DGRP_93	535	499	517	0.428489	424	368	396	0.159107	101	141	121	0.0679256	750	694	722	0.297282	483	409	446	0.079471	280	272	276	0.809726
DGRP_100	622	567	594.5	0.259229	683	506	594.5	0.000271055					855	804	829.5	0.375883	580	499	539.5	0.0809699	308	272	290	0.290242
DGRP_101	660	621	640.5	0.440939	568	450	509	0.00878579	120	143	131.5	0.315393	746	725	735.5	0.698624	516	432	474	0.0534411	273	250	261.5	0.476866
DGRP_105	536	528	532	0.862319	565	470	517.5	0.0365629	25	4	14.5	0.00248098	824	635	729.5	0.000452481	527	396	461.5	0.00222812	279	257	268	0.501522
DGRP_109	555	571	563	0.735989	466	438	452	0.510155	113	109	111	0.849434	805	645	725	0.0029163	415	459	437	0.292436	279	297	288	0.595831
DGRP_129	421	444	432.5	0.580242	346	316	331	0.40953	91	112	101.5	0.296557	478	462	470	0.712107	324	321	322.5	0.933432	146	149	147.5	0.901703
DGRP_136	780	751	765.5	0.600206	731	572	651.5	0.00179959	134	94	114	0.0598799	706	686	696	0.704643	515	457	486	0.188123	230	190	210	0.166983
DGRP_138	416	403	409.5	0.748044	426	358	392	0.0855873	21	14	17.5	0.400004	832	768	800	0.257788	599	486	542.5	0.0151148	277	238	257.5	0.223904
DGRP_142	468	463	465.5	0.907753	387	340	363.5	0.217451	112	92	102	0.321422	712	558	635	0.00219687	475	400	437.5	0.0726905	200	195	197.5	0.858805
DGRP_149	656	647	651.5	0.860056	527	482	504.5	0.316332	166	128	147	0.116198	615	625	620	0.84085	447	404	425.5	0.297097	216	173	194.5	0.122495
DGRP_153	586	632	609	0.351233	513	420	466.5	0.03108	157	128	142.5	0.223788	626	537	581.5	0.0647534	458	412	435	0.269934	149	144	146.5	0.836356
DGRP_158	560	574	567	0.768774	459	451	455	0.851249	111	113	112	0.924718	633	630	631.5	0.952402	479	446	462.5	0.442857	198	140	169	0.0250614
DGRP_161	384	366	375	0.642077	320	212	266	0.000864844	115	103	109	0.565325	480	495	487.5	0.734086	320	320	320	1	168	167	167.5	0.969183
DGRP_176	584	605	594.5	0.666717	491	472	481.5	0.665042	114	112	113	0.925051	871	738	804.5	0.018931	594	525	559.5	0.144468	258	232	245	0.406041
DGRP_177	482	504	493	0.620282	391	376	383.5	0.701717	104	115	109.5	0.599031	884	814	849	0.229559	603	498	550.5	0.025054	302	295	298.5	0.83946
DGRP_181	720	677	698.5	0.415869	610	496	553	0.0151967	133	158	145.5	0.299549	466	533	499.5	0.13364	358	302	330	0.122838	188	151	169.5	0.154604
DGRP_189
DGRP_195	524	525	524.5	0.982582	469	343	406	0.0017027	111	126	118.5	0.490587	782	739	760.5	0.435555	613	484	548.5	0.00578669	214	210	212	0.890744
DGRP_208	666	650	658	0.755132	517	520	518.5	0.947478	151	128	139.5	0.329741	806	834	820	0.624897	586	565	575.5	0.661596	247	242	244.5	0.872972
DGRP_217	398	415	406.5	0.673306	316	319	317.5	0.932911	86	92	89	0.750445	687	635	661	0.311772	487	430	458.5	0.182945	208	197	202.5	0.699095
DGRP_223	638	694	666	0.277807	554	490	522	0.161103	132	156	144	0.316819	747	679	713	0.202758	545	542	543.5	0.948698	169	170	169.5	0.969365
DGRP_227	519	520	519.5	0.982498	429	412	420.5	0.678482	111	87	99	0.2268	803	739	771	0.249016	569	505	537	0.167089	238	230	234	0.793707
DGRP_228	651	649	650	0.968712	562	509	535.5	0.251973	95	134	114.5	0.0672287	808	727	767.5	0.143608	594	555	574.5	0.415819	204	182	193	0.42826
DGRP_229	743	746	744.5	0.956159	652	549	600.5	0.0353903	149	139	144	0.676869	816	743	779.5	0.190959	581	581	581	1	211	186	198.5	0.374686
DGRP_233	356	349	352.5	0.852115	288	275	281.5	0.698428	74	68	71	0.721745	474	450	462	0.576609	324	310	317	0.694181	147	143	145	0.868082
DGRP_235	358	401	379.5	0.269519	304	296	300	0.817357	76	83	79.5	0.694577	743	761	752	0.742758	530	485	507.5	0.317768	255	234	244.5	0.501783
DGRP_237	530	592	561	0.190397	437	427	432	0.80989	130	128	129	0.92984	778	791	784.5	0.816483	562	505	533.5	0.217051	236	266	251	0.343493
DGRP_239	538	514	526	0.60079	633	369	501	2.54382e-09	36	14	25	0.0233865	513	453	483	0.171997	334	311	322.5	0.521853	160	161	160.5	0.968518
DGRP_256	400	442	421	0.305907	368	303	335.5	0.0756048	85	86	85.5	0.956876
DGRP_280	769	735	752	0.535276	632	586	609	0.351233	151	135	143	0.503305	802	794	798	0.887397	615	510	562.5	0.0266631	237	234	235.5	0.922134
DGRP_287	315	317	316	0.955139	284	224	254	0.0592657	58	66	62	0.611236	586	602	594	0.742721	402	392	397	0.801854	191	203	197	0.668986
DGRP_301	315	324	319.5	0.801225	256	244	250	0.704313	67	72	69.5	0.764225	585	558	571.5	0.57224	422	368	395	0.174006	184	169	176.5	0.572291
DGRP_303	616	517	566.5	0.0373385	430	448	439	0.667506	134	121	127.5	0.564704	671	711	691	0.4467	483	455	469	0.517927	216	228	222	0.687142
DGRP_304	432	422	427	0.808802	342	337	339.5	0.892072	94	81	87.5	0.48678	760	672	716	0.0999154	481	473	477	0.854681	252	226	239	0.4002
DGRP_306	460	472	466	0.78105	368	353	360.5	0.692817	103	108	105.5	0.807683	726	720	723	0.911163	532	473	502.5	0.187954	217	224	220.5	0.813657
DGRP_307	623	588	605.5	0.476918	533	467	500	0.139744	100	111	105.5	0.592177	748	746	747	0.970813	531	437	484	0.0324104	253	273	263	0.537395
DGRP_309	561	595	578	0.479445	513	421	467	0.0330357	107	115	111	0.704142	716	750	733	0.530031	516	446	481	0.110244	263	241	252	0.48823
DGRP_310	655	644	649.5	0.829133	520	497	508.5	0.610039	142	140	141	0.932885	592	523	557.5	0.143748	394	352	373	0.276665	179	190	184.5	0.685501
DGRP_313	421	400	410.5	0.604255	356	304	330	0.151986	77	84	80.5	0.696387	856	727	791.5	0.0217413	565	450	507.5	0.0105516	263	305	284	0.212355
DGRP_315	333	336	334.5	0.934635	292	230	261	0.0545026	71	76	73.5	0.77055	757	739	748	0.742096	566	465	515.5	0.0259245	247	218	232.5	0.341357
DGRP_317	152	178	165	0.311076	172	127	149.5	0.0648462	10	21	15.5	0.154466	770	738	754	0.560079	528	500	514	0.536852	240	240	240	1
DGRP_318	680	693	686.5	0.804069	579	528	553.5	0.278269	139	127	133	0.602771	788	744	766	0.426621	517	487	502	0.503132	286	242	264	0.175296
DGRP_319	312	305	308.5	0.842049	254	227	240.5	0.3838	74	62	68	0.466347	831	843	837	0.835704	615	510	562.5	0.0266631	268	281	274.5	0.694797
DGRP_320	377	386	381.5	0.817784	306	279	292.5	0.429763	117	61	89	0.00259116	589	640	614.5	0.30351	395	392	393.5	0.939724	217	225	221	0.787867
DGRP_321	557	586	571.5	0.544118	485	396	440.5	0.0337189	147	115	131	0.161219	908	902	905	0.920564	763	465	614	1.31174e-09	288	294	291	0.860399
DGRP_324	535	578	556.5	0.361984	619	450	534.5	0.000244065	18	26	22	0.391464	944	948	946	0.948154	754	664	709	0.0908359	249	225	237	0.435523
DGRP_325	547	568	557.5	0.65652	480	396	438	0.0444801	115	124	119.5	0.680533	763	641	702	0.0211756	546	431	488.5	0.00913783	215	212	213.5	0.918234
DGRP_332	363	348	355.5	0.690774	288	275	281.5	0.698428	59	89	74	0.0793748	650	541	595.5	0.0253465	405	383	394	0.579418	209	194	201.5	0.597181
DGRP_335	464	496	480	0.465136	389	375	382	0.720217	102	94	98	0.686096	814	806	810	0.888228	603	509	556	0.0460073	247	261	254	0.660468
DGRP_336	608	545	576.5	0.189351	523	369	446	0.000250174	143	118	130.5	0.273215	701	575	638	0.0124983	422	389	405.5	0.412453	254	211	232.5	0.158012
DGRP_338	530	558	544	0.548304	445	392	418.5	0.194927	115	136	125.5	0.348124	819	762	790.5	0.310651	496	486	491	0.821473	314	285	299.5	0.40195
DGRP_340	562	542	552	0.670364	472	406	439	0.114956	115	111	113	0.850757	814	636	725	0.00092406	497	478	487.5	0.666985	264	211	237.5	0.0849458
DGRP_348	362	357	359.5	0.8951	367	328	347.5	0.295311	4	20	12	0.012722	744	721	732.5	0.670893	467	408	437.5	0.158154	303	287	295	0.641339
DGRP_350	447	462	454.5	0.724979	439	448	443.5	0.830793	9	13	11	0.544537	884	777	830.5	0.0632289	525	449	487	0.0848023	342	345	343.5	0.935495
DGRP_352	618	595	606.5	0.640509	690	484	587	1.9497e-05	6	33	19.5	0.000893634	841	794	817.5	0.411072	548	475	511.5	0.106294	312	300	306	0.731586
DGRP_354	387	430	408.5	0.287244	354	309	331.5	0.216232	73	81	77	0.648374	775	765	770	0.857005	578	501	539.5	0.0971607	250	211	230.5	0.198534
DGRP_355	417	461	439	0.29354	347	331	339	0.6639	97	103	100	0.764147	700	687	693.5	0.805041	500	400	450	0.0182117	242	245	243.5	0.92342
DGRP_356	313	294	303.5	0.585486	242	214	228	0.353572	76	75	75.5	0.954112	740	674	707	0.214426	473	488	480.5	0.73223	221	232	226.5	0.714752
DGRP_357	479	490	484.5	0.802684	421	370	395.5	0.199488	78	100	89	0.242561	962	862	912	0.0976425	665	589	627	0.128917	290	280	285	0.767087
DGRP_358	398	419	408.5	0.603371	444	347	395.5	0.01452	11	15	13	0.577779	748	703	725.5	0.40346	442	380	411	0.125921	342	287	314.5	0.120563
DGRP_359	676	648	662	0.586331	586	479	532.5	0.0202407	124	135	129.5	0.628784	853	755	804	0.083803	586	484	535	0.0272544	279	259	269	0.541972
DGRP_360	542	511	526.5	0.499297	422	413	417.5	0.825686	109	109	109	1	721	671	696	0.343231	483	446	464.5	0.390574	244	219	231.5	0.411133
DGRP_361	466	490	478	0.583062	399	419	409	0.620945	68	70	69	0.904175	842	808	825	0.553917	529	484	506.5	0.317291	323	314	318.5	0.80092
DGRP_362	525	582	553.5	0.225564	455	403	429	0.209129	130	119	124.5	0.621969	765	653	709	0.0352877	498	446	472	0.231199	235	239	237	0.896633
DGRP_365	541	591	566	0.2932	486	419	452.5	0.115003	105	122	113.5	0.424578	891	710	800.5	0.00135227	560	501	530.5	0.200063	275	265	270	0.760895
DGRP_367	342	367	354.5	0.506678	291	259	275	0.334388	72	87	79.5	0.399646	726	658	692	0.196031	489	463	476	0.551229	234	198	216	0.220203
DGRP_370	589	518	553.5	0.131085	480	376	428	0.0117704	144	107	125.5	0.0975869	1009	957	983	0.406903	738	624	681	0.0287804	297	307	302	0.773554
DGRP_371	437	480	458.5	0.315184	366	352	359	0.71178	113	86	99.5	0.174767	827	733	780	0.0922276	626	516	571	0.0211776	220	198	209	0.446541
DGRP_373	389	416	402.5	0.50094	372	306	339	0.0726856	57	70	63.5	0.413961	846	664	755	0.000903781	555	462	508.5	0.0389597	255	238	246.5	0.588174
DGRP_374	581	602	591.5	0.665923	560	532	546	0.549038	47	44	45.5	0.823995	796	735	765.5	0.27019	603	391	497	1.69432e-06	277	260	268.5	0.603892
DGRP_375	574	543	558.5	0.511858	491	400	445.5	0.0308511	107	119	113	0.572302	513	436	474.5	0.0768717	341	297	319	0.217718	155	156	155.5	0.968016
DGRP_377	382	415	398.5	0.408374	307	334	320.5	0.450682	86	70	78	0.364292	631	678	654.5	0.358229	436	353	394.5	0.036367	280	240	260	0.214451
DGRP_379	445	453	449	0.85027	452	279	365.5	5.06051e-06	85	82	83.5	0.869605	751	598	674.5	0.00316614	505	480	492.5	0.573224	198	166	182	0.235094
DGRP_380	421	474	447.5	0.210079	333	348	340.5	0.684394	110	104	107	0.771775	878	872	875	0.919218	794	478	636	2.56824e-10	244	234	239	0.746359
DGRP_381	691	625	658	0.198113	548	446	497	0.0219525	174	148	161	0.305118	552	404	478	0.000682243	292	308	300	0.644133	179	177	178	0.940252
DGRP_382	576	538	557	0.420709	537	363	450	3.72527e-05	109	105	107	0.846679	589	535	562	0.254574	372	336	354	0.338542	201	215	208	0.627362
DGRP_383	555	566	560.5	0.816292	420	424	422	0.922441	148	129	138.5	0.419213	885	836	860.5	0.403549	549	506	527.5	0.349099	363	303	333	0.0997758
DGRP_385	724	636	680	0.0913431	570	498	534	0.119018	159	133	146	0.28142	792	764	778	0.615704	566	541	553.5	0.595174	243	206	224.5	0.216484
DGRP_386	540	527	533.5	0.778388	484	370	427	0.00568113	98	115	106.5	0.409701	859	864	861.5	0.932122	689	550	619.5	0.00515057	230	254	242	0.440312
DGRP_390	524	507	515.5	0.708116	500	355	427.5	0.00042938	83	93	88	0.593858	572	502	537	0.130712	346	337	341.5	0.807605	212	179	195.5	0.237481
DGRP_391	579	646	612.5	0.175674	554	421	487.5	0.00252702	125	125	125	0.999999	676	611	643.5	0.199964	461	376	418.5	0.0374671	242	208	225	0.256678
DGRP_392	538	508	523	0.511835	412	369	390.5	0.276384	141	124	132.5	0.459982	673	678	675.5	0.92337	443	500	471.5	0.189111	217	191	204	0.362442
DGRP_395	433	438	435.5	0.904644	349	317	333	0.380438	98	107	102.5	0.656606	780	812	796	0.57062	543	562	552.5	0.686079	246	241	243.5	0.872713
DGRP_397	761	626	693.5	0.0102659	608	526	567	0.0848607	120	133	126.5	0.563167	797	779	788	0.7485	528	530	529	0.96532	282	236	259	0.152488
DGRP_399	584	528	556	0.234871	522	340	431	1.02282e-05	131	119	125	0.59138	924	758	841	0.00415499	581	564	572.5	0.722396	284	253	268.5	0.343949
DGRP_405	578	558	568	0.674771	511	384	447.5	0.0026069	123	118	120.5	0.819834	924	801	862.5	0.0361135	651	502	576.5	0.00186819	304	268	286	0.286886
DGRP_406	597	606	601.5	0.854418	524	388	456	0.00139926	146	145	145.5	0.966936	939	824	881.5	0.0526381	582	575	578.5	0.884301	314	292	303	0.527351
DGRP_409	543	554	548.5	0.814329	581	516	548.5	0.165012					777	773	775	0.942727	511	479	495	0.471983	272	288	280	0.632545
DGRP_426	492	496	494	0.9283	430	368	399	0.120349	101	89	95	0.53793	832	797	814.5	0.539726	525	499	512	0.565577	315	290	302.5	0.472216
DGRP_427	518	544	531	0.572617	425	402	413.5	0.571666	130	105	117.5	0.24806	699	630	664.5	0.180609	490	469	479.5	0.631554	196	174	185	0.418427
DGRP_437	626	580	603	0.348845	619	587	603	0.514635					833	712	772.5	0.0293548	568	501	534.5	0.147103	228	248	238	0.516745
DGRP_439	668	632	650	0.480128	577	472	524.5	0.0216907	153	98	125.5	0.0134257	818	779	798.5	0.490108	588	468	528	0.0088939	276	265	270.5	0.738055
DGRP_440	650	570	610	0.10511	571	528	549.5	0.358941	49	72	60.5	0.137175	722	789	755.5	0.222793	519	466	492.5	0.232239	261	265	263	0.901849
DGRP_441	609	627	618	0.717319	540	454	497	0.0534923	116	126	121	0.649355	695	574	634.5	0.016172	501	348	424.5	0.000190888	218	202	210	0.580832
DGRP_443	533	463	498	0.116527	423	383	403	0.318945	96	94	95	0.918281	742	737	739.5	0.926751	544	499	521.5	0.32436	229	207	218	0.456096
DGRP_461	462	437	449.5	0.555425	385	322	353.5	0.0934769	75	117	96	0.0308865	565	476	520.5	0.0508668	366	331	348.5	0.348362	167	177	172	0.702986
DGRP_486	665	636	650.5	0.569655	599	413	506	3.25315e-05	148	141	144.5	0.770909	711	752	731.5	0.448423	562	491	526.5	0.121582	211	199	205	0.675135
DGRP_491	649	702	675.5	0.307806	587	511	549	0.104603	117	136	126.5	0.397916	587	530	558.5	0.227656	428	365	396.5	0.113331	180	144	162	0.15655
DGRP_492	603	598	600.5	0.918741	563	368	465.5	5.4051e-06	111	159	135	0.0379657	765	709	737	0.302255	540	431	485.5	0.0132118	260	243	251.5	0.591909
DGRP_502	335	356	345.5	0.572096	258	285	271.5	0.41244	59	89	74	0.0793748	633	630	631.5	0.952402	489	475	482	0.749839	147	152	149.5	0.837983
DGRP_505	659	576	617.5	0.0946916	606	385	495.5	5.70984e-07	115	129	122	0.526045	765	682	723.5	0.122683	492	472	482	0.648738	221	262	241.5	0.186654
DGRP_508	594	591	592.5	0.950863	525	403	464	0.00452498	121	136	128.5	0.508003	855	792	823.5	0.272239	613	557	585	0.246846	230	247	238.5	0.581978
DGRP_509	374	339	356.5	0.353836	283	274	278.5	0.787422	82	74	78	0.650488	758	704	731	0.317877	539	520	529.5	0.679703	206	197	201.5	0.751217
DGRP_513	439	490	464.5	0.236535	382	322	352	0.109443	105	120	112.5	0.479215	405	413	409	0.843209	271	265	268	0.854596	168	114	141	0.0222462
DGRP_517	430	437	433.5	0.866502	373	328	350.5	0.229154	87	79	83	0.660512	907	877	892	0.615486	663	594	628.5	0.168587	289	238	263.5	0.115705
DGRP_528	570	532	551	0.418189	444	412	428	0.439199	108	138	123	0.175273	790	755	772.5	0.528903	519	510	514.5	0.842738	268	248	258	0.533476
DGRP_530	762	800	781	0.496547	669	564	616.5	0.0342879	147	182	164.5	0.171718	985	909	947	0.216784	739	636	687.5	0.0493282	255	264	259.5	0.779969
DGRP_531	574	450	512	0.00603396	461	314	387.5	0.000174271	115	134	124.5	0.394139	946	861	903.5	0.157251	631	565	598	0.176993	322	289	305.5	0.344957
DGRP_535	792	787	789.5	0.929102	730	517	623.5	1.84003e-05	161	171	166	0.697922	949	968	958.5	0.758953	720	657	688.5	0.229807	279	261	270	0.583821
DGRP_551	673	696	684.5	0.660248	646	488	567	0.000877395	123	112	117.5	0.611766	848	852	850	0.945308	630	475	552.5	0.000944166	301	294	297.5	0.839194
DGRP_555	537	550	543.5	0.780384	564	513	538.5	0.271667	3	7	5	0.359329	1016	970	993	0.465427	636	603	619.5	0.507336	380	367	373.5	0.736609
DGRP_559	405	411	408	0.88193	422	394	408	0.48817					851	852	851.5	0.986329	535	512	523.5	0.615207	329	327	328	0.955967
DGRP_563	322	331	326.5	0.803324	305	216	260.5	0.00562312	73	59	66	0.388105	506	517	511.5	0.807858	336	359	347.5	0.53723	170	158	164	0.639346
DGRP_566	319	406	362.5	0.0220471	355	301	328	0.13562	32	37	34.5	0.670141	848	774	811	0.193724	561	528	544.5	0.479441	274	259	266.5	0.645892
DGRP_584	369	432	400.5	0.115155	315	316	315.5	0.977543	86	84	85	0.913625	720	671	695.5	0.3528	484	419	451.5	0.12585	254	234	244	0.521951
DGRP_589	381	390	385.5	0.818716	339	288	313.5	0.149419	75	57	66	0.266634	701	718	709.5	0.749637	518	479	498.5	0.382351	233	189	211	0.129278
DGRP_595	471	492	481.5	0.632264	351	375	363	0.528736	137	100	118.5	0.0880897	466	440	453	0.541288	322	292	307	0.39178	171	121	146	0.0377131
DGRP_596	202	229	215.5	0.357494	167	153	160	0.579885	49	62	55.5	0.381978	393	368	380.5	0.521577	291	242	266.5	0.132933	100	128	114	0.188806
DGRP_627	598	646	622	0.335788	527	430	478.5	0.0263839	140	147	143.5	0.770134	790	803	796.5	0.817846	516	507	511.5	0.842284	293	277	285	0.635547
DGRP_630	395	399	397	0.920045	340	324	332	0.660593	70	60	65	0.53479	924	836	880	0.137867	576	542	559	0.472067	330	312	321	0.615394
DGRP_634	450	415	432.5	0.399965	405	401	403	0.92064	17	42	29.5	0.017976	670	619	644.5	0.315051	487	363	425	0.00255416	233	206	219.5	0.361922
DGRP_639	244	259	251.5	0.636223	240	198	219	0.155329	34	31	32.5	0.792397	308	298	303	0.773918	213	188	200.5	0.377084	96	109	102.5	0.520613
DGRP_642	445	442	443.5	0.943217	364	328	346	0.33301	90	105	97.5	0.447128	691	666	678.5	0.631294	453	393	423	0.144367	261	250	255.5	0.730764
DGRP_646	474	473	473.5	0.981668	478	469	473.5	0.836163					698	674	686	0.646821	479	406	442.5	0.0824096	238	249	243.5	0.724472
DGRP_703	404	397	400.5	0.861164	362	278	320	0.0185822	80	81	80.5	0.955558	881	771	826	0.0555009	632	568	600	0.191234	216	236	226	0.505807
DGRP_705	296	313	304.5	0.626143	296	197	246.5	0.00151588	65	51	58	0.356994	459	421	440	0.364917	449	298	373.5	8.4853e-05	71	62	66.5	0.580815
DGRP_707	329	402	365.5	0.0558791	382	341	361.5	0.280718	2	6	4	0.298182	442	434	438	0.848424	302	273	287.5	0.392285	163	138	150.5	0.307751
DGRP_712	617	591	604	0.596807	618	535	576.5	0.0836794	31	24	27.5	0.503489	820	775	797.5	0.425548	604	451	527.5	0.000834444	285	255	270	0.361094
DGRP_714	392	427	409.5	0.387027	428	391	409.5	0.360465					563	512	537.5	0.271221	343	323	333	0.583645	218	191	204.5	0.344846
DGRP_716	497	460	478.5	0.397602	402	343	372.5	0.126047	107	105	106	0.922623	860	809	834.5	0.377318	587	507	547	0.086968	278	297	287.5	0.575228
DGRP_721	487	488	487.5	0.981933	422	349	385.5	0.0626815	112	92	102	0.321422	805	782	793.5	0.683082	504	493	498.5	0.805418	277	313	295	0.294376
DGRP_727	587	534	560.5	0.262844	465	440	452.5	0.55674	98	118	108	0.335318	809	767	788	0.454357	594	497	545.5	0.037621	277	208	242.5	0.0262802
DGRP_730	422	421	421.5	0.98057	399	276	337.5	0.000768079	78	90	84	0.512377	815	725	770	0.104697	493	487	490	0.892195	275	285	280	0.765077
DGRP_732	532	519	525.5	0.776752	504	394	449	0.00928652	83	70	76.5	0.45691	751	773	762	0.690262	515	495	505	0.656306	262	252	257	0.75511
DGRP_737	619	665	642	0.363927	617	465	541	0.00104928	100	102	101	0.920737	1011	872	941.5	0.0234002	678	616	647	0.222789	313	276	294.5	0.280745
DGRP_738	687	600	643.5	0.0861711	568	541	554.5	0.566407	91	87	89	0.832095	880	816	848	0.271719	623	494	558.5	0.00624532	301	278	289.5	0.499014
DGRP_748	449	405	427	0.286846	368	312	340	0.128506	79	95	87	0.390478	864	810	837	0.350614	563	488	525.5	0.101615	321	302	311.5	0.590345
DGRP_757	290	328	309	0.279489	236	249	242.5	0.67635	78	55	66.5	0.156647	799	742	770.5	0.304449	575	514	544.5	0.190984	225	227	226	0.946964
DGRP_761	322	306	314	0.651623	252	247	249.5	0.87424	57	72	64.5	0.349423	622	561	591.5	0.209639	426	393	409.5	0.414748	186	178	182	0.766833
DGRP_765	618	563	590.5	0.257619	488	436	462	0.226206	126	131	128.5	0.825441	954	938	946	0.794783	746	644	695	0.0528601	238	264	251	0.411718
DGRP_774	577	560	568.5	0.721461	488	422	455	0.121561	118	109	113.5	0.672669	810	728	769	0.139111	586	527	556.5	0.210924	217	208	212.5	0.757536
DGRP_776	551	648	599.5	0.0473982	650	549	599.5	0.0389558					787	718	752.5	0.208372	520	477	498.5	0.335439	272	236	254	0.258371
DGRP_783	466	508	487	0.341168	395	373	384	0.574519	115	91	103	0.236117	843	779	811	0.261044	626	545	585.5	0.0939492	255	196	225.5	0.048905
DGRP_786	589	597	593	0.869525	722	459	590.5	4.99888e-08					745	679	712	0.216044	481	427	454	0.20486	272	244	258	0.383221
DGRP_787	495	429	462	0.12443	397	329	363	0.0739653	88	110	99	0.26806	568	575	571.5	0.8836	431	326	378.5	0.00680683	194	192	193	0.942616
DGRP_790	575	566	570.5	0.85056	459	454	456.5	0.906852	120	108	114	0.573994	821	679	750	0.0094329	593	459	526	0.00340829	252	196	224	0.0607767
DGRP_796	619	657	638	0.451862	520	448	484	0.101487	163	145	154	0.468083	573	512	542.5	0.190166	350	373	361.5	0.545223	169	193	181	0.372111
DGRP_799	468	464	466	0.926183	446	308	377	0.000355268	93	85	89	0.671475	766	838	802	0.203523	555	543	549	0.79789	276	230	253	0.147688
DGRP_801	405	377	391	0.478857	328	283	305.5	0.197637	72	99	85.5	0.142825	671	462	566.5	1.02141e-05	386	389	387.5	0.93926	158	200	179	0.11577
DGRP_802	587	565	576	0.646695	508	489	498.5	0.670462	86	69	77.5	0.333426	695	670	682.5	0.632296	443	428	435.5	0.719291	247	247	247	1
DGRP_804	695	722	708.5	0.612008	598	535	566.5	0.185484	158	126	142	0.178565	909	953	931	0.470861	697	583	640	0.0240871	283	299	291	0.639055
DGRP_805	488	525	506.5	0.410975	406	399	402.5	0.861506	105	103	104	0.921885	871	871	871	1	573	525	549	0.305561	328	316	322	0.73809
DGRP_808	477	436	456.5	0.337178	432	329	380.5	0.00811471	81	71	76	0.566034	725	683	704	0.428611	547	451	499	0.0314222	227	183	205	0.123771
DGRP_810	335	338	336.5	0.934829	360	300	330	0.0982409	5	8	6.5	0.553174	551	547	549	0.931977	388	381	384.5	0.858335	168	161	164.5	0.784925
DGRP_812	362	387	374.5	0.518258	294	245	269.5	0.135121	100	110	105	0.625471
DGRP_818	514	487	500.5	0.546176	390	391	390.5	0.979814	123	97	110	0.214222	798	720	759	0.15673	493	519	506	0.56328	258	248	253	0.753244
DGRP_819	688	688	688	1	636	460	548	0.000161007	152	128	140	0.309975	955	845	900	0.0666045	696	505	600.5	9.16646e-05	380	219	299.5	2.57734e-06
DGRP_820	561	558	559.5	0.949436	601	513	557	0.0620357					810	682	746	0.0189899	522	453	487.5	0.117891	261	256	258.5	0.876431
DGRP_821	586	541	563.5	0.343098	410	429	419.5	0.642746	149	139	144	0.676869	772	674	723	0.0682198	486	445	465.5	0.341897	261	254	257.5	0.827337
DGRP_822	424	434	429	0.80924	408	309	358.5	0.00875048	72	69	70.5	0.858205	791	767	779	0.667225	519	544	531.5	0.587652	275	220	247.5	0.0799155
DGRP_832	689	682	685.5	0.893656	569	513	541	0.22848	153	136	144.5	0.479278	632	655	643.5	0.650289	429	422	425.5	0.865264	221	215	218	0.838986
DGRP_837	668	656	662	0.815607	521	530	525.5	0.844372	149	124	136.5	0.284073	823	825	824	0.97221	605	541	573	0.181083	267	235	251	0.312251
DGRP_843	546	551	548.5	0.91499	470	400	435	0.0930138	95	132	113.5	0.0812828	843	820	831.5	0.690025	618	591	604.5	0.582923	231	223	227	0.790623
DGRP_849	566	597	581.5	0.520329	443	450	446.5	0.868441	119	151	135	0.167619	575	623	599	0.32667	490	361	425.5	0.00170431	189	158	173.5	0.23875
DGRP_850	519	524	521.5	0.912826	419	397	408	0.586002	108	119	113.5	0.605552	764	686	725	0.147328	509	487	498	0.622043	244	210	227	0.258791
DGRP_852	695	706	700.5	0.835379	575	520	547.5	0.23971	138	168	153	0.224601	503	456	479.5	0.283021	313	290	301.5	0.507689	165	191	178	0.329486
DGRP_853	545	554	549.5	0.847766	452	430	441	0.600378	112	105	108.5	0.736824	862	792	827	0.223457	590	580	585	0.836223	247	237	242	0.747883
DGRP_855	553	588	570.5	0.463697	583	508	545.5	0.108121	25	25	25	1	626	604	615	0.657344	457	353	405	0.00959339	202	218	210	0.580832
DGRP_857	604	604	604	1	463	457	460	0.888757	135	153	144	0.452997	802	709	755.5	0.0905156	493	474	483.5	0.665694	251	293	272	0.202514
DGRP_859	673	703	688	0.567383	593	470	531.5	0.00752095	172	141	156.5	0.214684	847	742	794.5	0.0623559	562	503	532.5	0.200911	245	279	262	0.2933
DGRP_861	616	628	622	0.80988	606	483	544.5	0.00827822	75	80	77.5	0.776392	869	791	830	0.17569	551	525	538	0.575126	292	292	292	0.999998
DGRP_879	413	529	471	0.00739655	376	352	364	0.529303	89	125	107	0.0805708	817	854	835.5	0.522125	615	540	577.5	0.118422	250	266	258	0.618394
DGRP_882	468	432	450	0.396034	375	328	351.5	0.209746	98	99	98.5	0.95982	93	108	100.5	0.454013	66	56	61	0.521644	36	43	39.5	0.577166
DGRP_884	692	683	687.5	0.863733	686	541	613.5	0.00335654	77	71	74	0.72722	866	821	843.5	0.438463	626	557	591.5	0.155828	262	242	252	0.528639
DGRP_887	464	577	520.5	0.0131098	425	405	415	0.623481	103	108	105.5	0.807683	809	735	772	0.182825	553	537	545	0.731829	231	223	227	0.790623
DGRP_890	452	486	469	0.432373	393	352	372.5	0.287949	98	95	96.5	0.878634	785	735	760	0.364413	561	524	542.5	0.426956	236	199	217.5	0.209209
DGRP_892	523	494	508.5	0.520164	507	317	412	2.38951e-06	94	99	96.5	0.799095	403	418	410.5	0.71124	289	254	271.5	0.287911	136	142	139	0.799129
DGRP_894	598	546	572	0.276841	496	420	458	0.0755007	124	104	114	0.34843	185	166	175.5	0.473118	109	119	114	0.639481	56	67	61.5	0.482583
DGRP_897	622	679	650.5	0.263676	531	478	504.5	0.237883	135	157	146	0.362231	951	828	889.5	0.0390648	641	501	571	0.00332619	315	322	318.5	0.844517
DGRP_900	548	569	558.5	0.656808	486	418	452	0.109477	113	100	106.5	0.528567	758	706	732	0.336469	549	502	525.5	0.305158	232	181	206.5	0.0753241
DGRP_907	623	633	628	0.841853	525	549	537	0.604545	85	97	91	0.529107	880	822	851	0.320089	693	510	601.5	0.000181467	252	247	249.5	0.87424
DGRP_908	606	614	610	0.87134	625	591	608	0.490496	1	3	2	0.461955	850	836	843	0.809481	584	487	535.5	0.0358722	302	313	307.5	0.753779
DGRP_911	479	517	498	0.394441	469	357	413	0.00572694	84	86	85	0.913625	694	666	680	0.591331	506	452	479	0.217116	197	205	201	0.777825
DGRP_913	558	599	578.5	0.39395	614	415	514.5	1.02948e-05	68	60	64	0.616874	835	828	831.5	0.903392	615	492	553.5	0.00882416	269	287	278	0.589289
