# Supplementary material for: The Genetic Architecture of Natural Variation in Recombination Rate in Drosophila melanogaster
Source: PLoS Genet. 2016 Apr 1;12(4):e1005951. doi: 10.1371/journal.pgen.1005951 (PMC4817973; doi:10.1371/journal.pgen.1005951)
Supplement: S2 Table — Three replicates and average (in cM; used for GWA analysis) for both intervals (e ro and y v) are included along with inversion status [91].and Wolbachia status of each line [91]. (XLSX) [file pgen.1005951.s010.xlsx]

## Sheet: S2 Table
DGRP Line	e ro - 1	e ro - 2	e ro - 3	e ro - Avg.	y v - 1	y v - 2	y v - 3	y v - Avg.	In(2L)t	In(2R)NS	In(2R)Y1	In(2R)Y2	In(2R)Y3	In(2R)Y4	In(2R)Y5	In(2R)Y6	In(2R)Y7	In(3L)P	In(3L)M	In(3L)Y	In(3R)P	In(3R)K	In(3R)Mo	In(3R)C	Infection Status
DGRP_21	0.188209	0.306613	0.231986	24.2269	0.331224	0.393617	0.366154	36.3665	ST	ST	ST	ST	ST	ST	ST	ST	ST	ST	ST	ST	ST	ST	ST	ST	y
DGRP_26	0.225225	0.217722	0.230326	22.4424	0.285714	0.352137	0.29927	31.2374	INV	ST	ST	ST	ST	ST	ST	ST	ST	ST	ST	ST	ST	ST	ST	ST	n
DGRP_28		0	0	0	0.431818	0.361757	0.391204	39.4926	ST	INV	ST	ST	ST	ST	ST	ST	ST	ST	ST	ST	ST	ST	ST	ST	n
DGRP_31	0.343612	0.11691	0.302714	25.4412	0.356295	0.393382	0.314286	35.4654	ST	ST	ST	ST	ST	ST	ST	ST	ST	INV/ST	ST	ST	ST	INV/ST	ST	ST	n
DGRP_32	0.0894309		0.032872	6.11514	0.314387	0.406186	0.396594	37.2389	INV	ST	ST	ST	ST	ST	ST	ST	ST	ST	ST	ST	ST	ST	INV	ST	n
DGRP_38	0.199234	0.143552	0.219409	18.7398	0.27621	0.347709	0.286585	30.3501	ST	ST	ST	ST	ST	ST	ST	ST	ST	ST	ST	ST	ST	INV/ST	ST	ST	n
DGRP_40	0.105919	0.19103	0.201908	16.6286	0.315556	0.344749	0.280665	31.3657	ST	ST	ST	ST	ST	ST	ST	ST	ST	ST	ST	ST	ST	ST	ST	ST	y
DGRP_41	0.136223	0.254545	0.191436	19.4068	0.226852	0.246154		23.6503	ST	ST	ST	ST	ST	ST	ST	ST	ST	ST	ST	ST	ST	ST	ST	ST	n
DGRP_42			0.190926	19.0926	0.314035	0.301927		30.7981	ST	ST	ST	ST	ST	ST	ST	ST	ST	ST	ST	ST	ST	ST	ST	ST	n
DGRP_45		0.209639	0.260047	23.4843	0.291322	0.292373	0.298876	29.4191	ST	ST	ST	ST	ST	ST	ST	ST	ST	ST	ST	ST	ST	ST	ST	ST	n
DGRP_48		0.196078	0.187867	19.1973		0.414122	0.381107	39.7615	ST	ST	ST	ST	ST	ST	ST	ST	ST	ST	ST	ST	ST	INV/ST	ST	ST	y
DGRP_49	0.189744	0.198732	0.225379	20.4618	0.300752	0.36	0.356502	33.9085	ST	ST	ST	ST	ST	ST	ST	ST	ST	ST	ST	ST	ST	ST	ST	ST	y
DGRP_57	0.210843		0.201942	20.6393	0.272953	0.255255	0.346939	29.1716	ST	ST	ST	ST	ST	ST	ST	ST	ST	ST	ST	ST	ST	ST	ST	ST	n
DGRP_59	0.203065	0.22439	0.245431	22.4295	0.334862	0.32037	0.335	33.0078	ST	ST	ST	ST	ST	ST	ST	ST	ST	ST	ST	ST	ST	ST	ST	ST	n
DGRP_69			0.258373	25.8373	0.23029	0.377682	0.400531	33.6168	ST	INV	ST	ST	ST	ST	ST	ST	ST	ST	ST	INV/ST	ST	ST	ST	ST	y
DGRP_73		0.195329	0.188931	19.213	0.304348	0.305785	0.260456	29.0196	ST	ST	ST	ST	ST	ST	ST	ST	ST	ST	ST	ST	ST	ST	ST	ST	y
DGRP_75	0.232628	0.196078	0.211055	21.3254	0.361644	0.356941	0.246819	32.1801	ST	ST	ST	ST	ST	ST	ST	ST	ST	ST	ST	ST	ST	ST	ST	ST	y
DGRP_83	0.237931	0.234727	0.266129	24.6262	0.330769	0.353175	0.3125	33.2148	ST	ST	ST	ST	ST	ST	ST	ST	ST	ST	ST	ST	ST	ST	ST	ST	n
DGRP_85	0.21374	0.24197	0.224256	22.6656	0.335632	0.369637	0.333333	34.6201	INV/ST	ST	ST	ST	ST	ST	ST	ST	ST	ST	ST	ST	ST	ST	ST	ST	n
DGRP_88	0.220588	0.185824	0.227273	21.1228	0.308129	0.279915	0.316129	30.1391	INV/ST	ST	ST	ST	ST	ST	ST	ST	ST	ST	ST	ST	ST	ST	ST	ST	n
DGRP_91	0.184615	0.20283	0.203753	19.7066	0.25636	0.316484	0.326711	29.9851	ST	ST	ST	ST	ST	ST	ST	ST	ST	ST	ST	ST	ST	ST	ST	ST	n
DGRP_93	0.261044	0.21875	0.234421	23.8072	0.403748	0.372845	0.361323	37.9305	INV	ST	ST	ST	ST	ST	ST	ST	ST	ST	ST	ST	ST	ST	ST	ST	n
DGRP_100	0	0	0	0	0.301587	0.365297	0.37751	34.8131	INV/ST	ST	ST	ST	ST	ST	ST	ST	ST	ST	ST	ST	ST	INV	ST	ST	y
DGRP_101	0.19084	0.195489	0.224949	20.3759	0.316456	0.342199	0.415704	35.812	INV/ST	ST	ST	ST	ST	ST	ST	ST	ST	ST	ST	ST	ST	ST	ST	ST	n
DGRP_105	0.101754	0	0	3.39181	0.324519	0.4016	0.358852	36.1657	ST	ST	ST	ST	ST	ST	ST	ST	ST	ST	ST	ST	ST	INV	ST	ST	n
DGRP_109	0.115016	0.202532	0.245473	18.7673	0.3875	0.403883	0.4	39.7128	INV/ST	ST	ST	ST	ST	ST	ST	ST	ST	ST	ST	ST	ST	ST	ST	ST	n
DGRP_129	0.344633	0.216783	0.199005	25.3474	0.289157	0.326531	0.428571	34.8086	ST	ST	ST	ST	ST	ST	ST	ST	ST	ST	ST	ST	ST	ST	ST	ST	n
DGRP_136	0.206522	0.125817	0.136116	15.6152	0.300578	0.3	0.304825	30.1801	ST	ST	ST	ST	ST	ST	ST	ST	ST	INV/ST	ST	ST	ST	INV/ST	ST	ST	y
DGRP_138	0.135802	0	0.00533333	4.70453	0.281664	0.351163	0.335413	32.2747	ST	ST	ST	ST	ST	ST	ST	ST	ST	ST	ST	ST	INV	ST	ST	ST	n
DGRP_142	0.253589	0.208696	0.209549	22.3944	0.325459	0.324201	0.286031	31.1897	ST	ST	ST	ST	ST	ST	ST	ST	ST	ST	ST	ST	ST	ST	ST	ST	y
DGRP_149	0.195122	0.247292	0.2167	21.9705	0.303125	0.320641	0.313539	31.2435	ST	ST	ST	ST	ST	ST	ST	ST	ST	ST	ST	ST	ST	ST	ST	ST	y
DGRP_153	0.272727	0.231225	0.223881	24.2611	0.265597	0.239203		25.24	ST	ST	ST	ST	ST	ST	ST	ST	ST	ST	ST	ST	ST	ST	ST	ST	y
DGRP_158	0.189542	0.199095	0.202073	19.6903	0.23908	0.317073	0.254902	27.0352	ST	ST	ST	ST	ST	ST	ST	ST	ST	ST	ST	ST	ST	ST	ST	ST	n
DGRP_161		0.251309	0.331522	29.1415		0.361446	0.324948	34.3197	INV	ST	ST	ST	ST	ST	ST	ST	ST	ST	ST	ST	ST	ST	ST	ST	n
DGRP_176	0.152466	0.220524	0.2	19.0997	0.289157	0.309179	0.310646	30.2994	ST	ST	ST	ST	ST	ST	ST	ST	ST	ST	ST	ST	ST	ST	ST	ST	y
DGRP_177	0.206406	0.240997	0.215116	22.084	0.358086	0.345912	0.350877	35.1625	ST	ST	ST	ST	ST	ST	ST	ST	ST	ST	ST	ST	ST	ST	ST	ST	n
DGRP_181	0.18984	0.209205	0.220183	20.6409		0.353846	0.323591	33.8718	ST	ST	ST	ST	ST	ST	ST	ST	ST	ST	ST	ST	ST	ST	ST	ST	y
DGRP_189									ST	ST	ST	ST	ST	ST	ST	ST	ST	ST	ST	ST	INV	ST	ST	ST	y
DGRP_195		0.229581	0.223154	22.6367	0.275862	0.293249	0.268571	27.9227	ST	ST	ST	ST	ST	ST	ST	ST	ST	ST	ST	ST	ST	ST	ST	ST	n
DGRP_208	0.193353	0.235702	0.193627	20.7561	0.284872	0.325733	0.27853	29.6378	ST	ST	ST	ST	ST	ST	ST	ST	ST	ST	ST	ST	ST	ST	ST	ST	n
DGRP_217	0.227848	0.21831	0.212329	21.9496	0.291139	0.307143	0.32243	30.6904	ST	ST	ST	ST	ST	ST	ST	ST	ST	ST	ST	ST	ST	ST	ST	ST	n
DGRP_223	0.220736	0.236059	0.191919	21.6238	0.229039	0.250415	0.227545	23.5666	ST	ST	ST	ST	ST	ST	ST	ST	ST	ST	ST	ST	ST	ST	ST	ST	y
DGRP_227	0.181159	0.206573	0.178042	18.8591	0.279279	0.340157	0.275568	29.8335	ST	ST	ST	ST	ST	ST	ST	ST	ST	ST	ST	ST	ST	ST	ST	ST	y
DGRP_228	0.215278	0.180422	0.148676	18.1459	0.231911	0.243762	0.282105	25.2593	ST	ST	ST	ST	ST	ST	ST	ST	ST	ST	ST	ST	ST	ST	ST	ST	n
DGRP_229	0.23038	0.1639	0.19281	19.5697	0.248705	0.245931	0.274005	25.6214	ST	ST	ST	ST	ST	ST	ST	ST	ST	ST	ST	ST	ST	ST	ST	ST	n
DGRP_233		0.217073	0.179661	19.8367		0.30303	0.328283	31.5657	INV	ST	ST	ST	ST	ST	ST	ST	ST	ST	ST	ST	ST	ST	ST	ST	n
DGRP_235		0.207229	0.212209	20.9719	0.324515	0.299559	0.349896	32.4657	ST	ST	ST	ST	ST	ST	ST	ST	ST	ST	ST	ST	ST	ST	ST	ST	n
DGRP_237	0.255765	0.245902	0.19697	23.2879	0.312608	0.353414	0.294715	32.0246	INV/ST	INV/ST	ST	ST	ST	ST	ST	ST	ST	ST	ST	ST	ST	ST	ST	ST	y
DGRP_239	0.0857143	0.0833333	0	5.63492	0.354717	0.310056	0.338192	33.4322	ST	ST	ST	ST	ST	ST	ST	ST	ST	ST	ST	ST	ST	ST	ST	ST	n
DGRP_256		0.218274	0.189732	20.4003					ST	ST	ST	ST	ST	ST	ST	ST	ST	ST	ST	ST	ST	ST	ST	ST	y
DGRP_280	0.163265	0.179963	0.21815	18.7126	0.259542	0.32247	0.300613	29.4208	ST	ST	ST	ST	ST	ST	ST	ST	ST	ST	ST	ST	ST	ST	ST	ST	y
DGRP_287	0.175182		0.20202	18.8601	0.349794	0.348684	0.306748	33.5076	ST	ST	ST	ST	ST	ST	ST	ST	ST	ST	ST	ST	ST	ST	ST	ST	y
DGRP_301		0.216981	0.218069	21.7525	0.293144	0.301205	0.340984	31.1778	INV/ST	ST	ST	ST	ST	ST	ST	ST	ST	ST	ST	ST	ST	ST	ST	ST	n
DGRP_303	0.202532	0.246795	0.222603	22.3976	0.303103	0.295181	0.365591	32.1292	INV/ST	INV/ST	ST	ST	ST	ST	ST	ST	ST	ST	ST	ST	ST	ST	ST	ST	n
DGRP_304	0.183333	0.204082	0.231544	20.632	0.295739	0.337143	0.360236	33.1039	ST	INV	ST	ST	ST	ST	ST	ST	ST	ST	ST	ST	ST	ST	ST	ST	y
DGRP_306	0.273408	0.190045	0.216216	22.6557	0.308534	0.310345	0.295503	30.4794	ST	ST	ST	ST	ST	ST	ST	ST	ST	ST	ST	ST	ST	ST	ST	ST	y
DGRP_307	0.251724	0.153846	0.147651	18.4407	0.335484	0.365957	0.354204	35.1882	ST	ST	ST	ST	ST	ST	ST	ST	ST	ST	ST	ST	ST	ST	ST	ST	n
DGRP_309	0.0593607	0.257426	0.206625	17.447	0.345494	0.382812	0.30123	34.3179	ST	ST	ST	ST	ST	ST	ST	ST	ST	ST	ST	ST	ST	INV/ST	ST	ST	n
DGRP_310	0.206983	0.19137	0.265753	22.1369		0.337423	0.325879	33.1651	ST	ST	ST	ST	ST	ST	ST	ST	ST	ST	ST	ST	ST	ST	ST	ST	y
DGRP_313	0.211268	0.164251	0.206262	19.3927	0.357388	0.354317	0.366292	35.9332	INV	ST	ST	ST	ST	ST	ST	ST	ST	ST	ST	ST	ST	ST	ST	ST	n
DGRP_315		0.237113	0.212632	22.4872	0.292585	0.309392	0.332599	31.1526	ST	ST	ST	ST	ST	ST	ST	ST	ST	ST	ST	ST	ST	ST	ST	ST	n
DGRP_317	0.0765766		0.12963	10.3103	0.345776	0.282353	0.327198	31.8442	ST	ST	ST	ST	ST	ST	ST	ST	ST	ST	ST	ST	ST	ST	INV/ST	ST	y
DGRP_318	0.210692	0.178988	0.197782	19.5821	0.388664	0.293913	0.360691	34.7756	ST	ST	ST	ST	ST	ST	ST	ST	ST	ST	ST	ST	ST	ST	ST	ST	y
DGRP_319	0.256637		0.199488	22.8063	0.27115	0.383099	0.302187	31.8812	ST	ST	ST	ST	ST	ST	INV/ST	ST	ST	ST	ST	ST	ST	ST	ST	ST	y
DGRP_320	0.194553	0.281938	0.229391	23.5294		0.357419	0.363436	36.0428	ST	ST	ST	ST	ST	ST	ST	ST	ST	ST	ST	ST	ST	ST	ST	ST	y
DGRP_321	0.17803	0.23662	0.25	22.155	0.223926	0.361062	0.391231	32.5406	ST	ST	ST	ST	ST	ST	ST	ST	ST	ST	ST	ST	ST	ST	ST	ST	y
DGRP_324	0.114035	0	0.034749	4.95947	0.180301	0.28388	0.282095	24.8758	ST	ST	ST	ST	ST	ST	ST	ST	ST	ST	ST	ST	ST	ST	INV	ST	n
DGRP_325	0.224771	0.212121	0.211494	21.6129	0.266409	0.317623	0.336683	30.6905	ST	ST	ST	ST	ST	ST	ST	INV/ST	INV/ST	ST	ST	ST	ST	ST	ST	ST	n
DGRP_332	0.28	0.228916	0.174033	22.765	0.323276	0.324619	0.38806	34.5318	ST	ST	ST	ST	ST	ST	ST	ST	ST	ST	ST	ST	ST	ST	ST	ST	n
DGRP_335	0.174274	0.185714	0.232346	19.7445	0.295547	0.327563	0.309333	31.0814	ST	ST	ST	ST	ST	ST	ST	ST	ST	ST	ST	ST	ST	ST	INV/ST	ST	y
DGRP_336	0.281818	0.209246	0.216475	23.5846	0.322581	0.376953	0.387755	36.243	INV/ST	INV/ST	ST	ST	ST	ST	ST	ST	ST	ST	ST	ST	ST	ST	ST	ST	y
DGRP_338	0.21097	0.218324	0.263314	23.0869	0.389497	0.381481	0.368151	37.971	INV/ST	INV/ST	ST	ST	ST	ST	ST	ST	ST	ST	ST	ST	ST	ST	ST	ST	y
DGRP_340	0.197802	0.249364	0.16895	20.5372	0.28125	0.36478	0.344988	33.0339	ST	ST	ST	ST	ST	ST	ST	ST	ST	ST	ST	ST	ST	ST	ST	ST	y
DGRP_348	0	0	0.0991736	3.30579	0.426614	0.376623	0.407229	40.3489	INV	ST	ST	ST	ST	ST	ST	ST	ST	ST	ST	ST	ST	ST	INV	ST	n
DGRP_350	0	0	0.0594595	1.98198	0.412664	0.405042	0.422697	41.3468	INV	ST	ST	ST	ST	ST	ST	ST	ST	ST	ST	ST	ST	ST	INV	ST	n
DGRP_352	0	0	0.0807453	2.69151	0.373355	0.376147	0.373444	37.4315	INV/ST	ST	ST	ST	ST	ST	ST	ST	ST	ST	ST	ST	ST	ST	INV	ST	y
DGRP_354	0.192	0.170213	0.210084	19.0766	0.286353	0.298986	0.311377	29.8906	ST	ST	ST	ST	ST	ST	ST	ST	ST	ST	ST	ST	ST	ST	ST	ST	n
DGRP_355	0.246305	0.209115	0.238411	23.1277	0.344595	0.341615	0.367391	35.12	ST	ST	ST	ST	ST	ST	ST	ST	ST	ST	ST	ST	ST	ST	ST	ST	y
DGRP_356		0.233202	0.259887	24.6544	0.272727	0.332117	0.352403	31.9082	ST	ST	ST	ST	ST	ST	ST	ST	ST	ST	ST	ST	ST	ST	ST	ST	y
DGRP_357	0.22973	0.165563	0.1875	19.4264	0.304688	0.334572	0.285149	30.8136	ST	ST	ST	ST	ST	ST	ST	ST	ST	ST	ST	ST	ST	ST	ST	ST	n
DGRP_358	0	0	0.0678851	2.26284	0.413203	0.433498	0.452656	43.3119	INV	ST	ST	ST	ST	ST	ST	ST	ST	ST	ST	ST	ST	ST	INV	ST	n
DGRP_359	0.190265	0.181197	0.214425	19.5296	0.361174	0.319444	0.332584	33.7734	INV	ST	ST	ST	ST	ST	ST	ST	ST	ST	ST	ST	ST	ST	ST	ST	n
DGRP_360	0.203046	0.20915	0.206549	20.6248	0.305882	0.34127	0.39521	34.7454	ST	ST	ST	ST	ST	ST	ST	ST	ST	ST	ST	ST	ST	ST	ST	ST	y
DGRP_361	0.0615385	0.084453	0.243243	12.9745	0.370588	0.411765	0.372477	38.4943	ST	ST	ST	ST	ST	ST	ST	ST	ST	ST	ST	ST	INV/ST	ST	ST	ST	y
DGRP_362	0.178947	0.207343	0.262115	21.6135	0.315464	0.321429	0.382609	33.9834	ST	ST	ST	ST	ST	ST	ST	ST	ST	ST	ST	ST	ST	ST	ST	ST	y
DGRP_365	0.165957	0.198618	0.22956	19.8045	0.341948	0.330882	0.33935	33.7394	ST	ST	ST	ST	ST	ST	ST	ST	ST	ST	ST	ST	ST	ST	ST	ST	y
DGRP_367	0.192982	0.235023	0.233645	22.055	0.312808	0.330645	0.27933	30.7594	ST	ST	ST	ST	ST	ST	ST	ST	ST	ST	ST	ST	ST	ST	ST	ST	n
DGRP_370	0.260684	0.221519	0.213033	23.1745	0.291181	0.318003	0.309603	30.6262	ST	ST	ST	ST	ST	ST	ST	ST	ST	ST	ST	ST	ST	ST	ST	ST	y
DGRP_371	0.246914	0.203175	0.208914	21.9667	0.222462	0.282143	0.292365	26.5657	ST	ST	ST	ST	ST	ST	ST	ST	ST	ST	ST	ST	ST	ST	ST	ST	n
DGRP_373	0.261044	0.087108	0.137546	16.19	0.353211	0.34854	0.281369	32.7707	ST	ST	ST	ST	ST	ST	ST	ST	ST	ST	ST	ST	INV/ST	ST	ST	ST	n
DGRP_374	0.304348	0	0	10.1449	0.251701	0.423598	0.361257	34.5518	ST	ST	ST	ST	ST	ST	ST	ST	ST	ST	ST	ST	ST	ST	INV	ST	y
DGRP_375	0.144385	0.208617	0.218814	19.0605		0.363481	0.269972	31.6727	ST	ST	ST	ST	ST	ST	ST	ST	ST	ST	ST	ST	ST	ST	ST	ST	n
DGRP_377	0	0.271605	0.277778	18.3128	0.376652	0.4	0.419178	39.861	INV/ST	INV/ST	ST	INV/ST	ST	ST	ST	ST	ST	ST	ST	ST	ST	ST	ST	ST	n
DGRP_379	0.157068	0.126844	0.255435	17.9782	0.237164	0.280808	0.28764	26.8537	ST	ST	ST	ST	ST	ST	ST	ST	ST	ST	ST	ST	ST	ST	ST	ST	n
DGRP_380		0.213333	0.257692	23.5513	0.211314	0.31383	0.297436	27.4193	ST	ST	ST	ST	ST	ST	ST	ST	ST	ST	ST	ST	ST	ST	ST	ST	y
DGRP_381	0.274247	0.21611	0.255906	24.8754	0.3407	0.414044		37.7372	INV/ST	ST	ST	ST	ST	ST	ST	ST	ST	ST	ST	ST	ST	ST	ST	ST	n
DGRP_382	0.160448	0.236402	0.157609	18.4819	0.378119	0.38874	0.321739	36.2866	ST	ST	ST	ST	ST	ST	ST	ST	ST	ST	ST	ST	ST	ST	ST	ST	y
DGRP_383	0.242105	0.247117	0.25	24.6407	0.386623	0.368782	0.407619	38.7675	INV	ST	ST	ST	ST	ST	ST	ST	ST	ST	ST	ST	ST	ST	ST	ST	y
DGRP_385	0.170139	0.230303	0.22357	20.8004	0.257549	0.242553	0.363289	28.7797	ST	ST	ST	ST	ST	ST	ST	ST	ST	ST	ST	ST	ST	ST	ST	ST	n
DGRP_386	0.156398	0.192073	0.221591	19.0021	0.278638	0.295533	0.266667	28.0279	INV	ST	ST	ST	ST	ST	ST	ST	ST	ST	ST	ST	ST	ST	ST	ST	n
DGRP_390	0.110738	0.206549	0.181548	16.6278		0.331395	0.394265	36.283	INV	ST	ST	ST	ST	ST	ST	ST	ST	ST	ST	ST	ST	ST	INV/ST	ST	n
DGRP_391	0.228916	0.218884	0.168618	20.5473	0.360595	0.326667	0.364548	35.0603	ST	ST	ST	ST	ST	ST	ST	ST	ST	ST	ST	ST	ST	ST	ST	ST	n
DGRP_392	0.289362	0.261324	0.232824	26.117	0.281853	0.318091	0.309091	30.3012	ST	ST	ST	ST	ST	ST	ST	ST	ST	ST	ST	ST	ST	ST	ST	ST	n
DGRP_395	0.167939	0.252551	0.241379	22.0623	0.315888	0.287395	0.318182	30.7155	ST	ST	ST	ST	ST	ST	ST	ST	ST	ST	ST	ST	ST	ST	ST	ST	n
DGRP_397	0.199301	0.147929	0.203704	18.3644	0.333916	0.313953	0.343284	33.0384	ST	ST	ST	ST	ST	ST	ST	ST	ST	ST	ST	ST	INV/ST	ST	ST	ST	y
DGRP_399	0.166667	0.231947	0.248244	21.5619	0.294893	0.314442	0.352273	32.0536	ST	ST	ST	ST	ST	ST	ST	ST	ST	ST	ST	ST	ST	ST	ST	ST	n
DGRP_405	0.194444	0.204082	0.230248	20.9591	0.314947	0.333861	0.346516	33.1774	INV/ST	ST	ST	ST	ST	ST	ST	ST	ST	ST	ST	ST	ST	ST	ST	ST	y
DGRP_406	0.213043	0.265464	0.237607	23.8705	0.357522	0.329843	0.344	34.3788	INV	ST	ST	ST	ST	ST	ST	ST	ST	ST	ST	ST	ST	ST	ST	ST	n
DGRP_409	0	0	0	0	0.345196	0.342048	0.395085	36.0776	ST	INV	ST	ST	ST	ST	ST	ST	ST	ST	ST	ST	ST	ST	INV	ST	y
DGRP_426	0.247012	0.161125	0.187861	19.8666	0.405316	0.317029	0.391579	37.1308	INV/ST	INV/ST	ST	ST	ST	ST	ST	ST	ST	INV	ST	ST	ST	ST	ST	ST	n
DGRP_427		0.210332	0.232692	22.1512	0.299587	0.256654	0.282132	27.9457	ST	ST	ST	ST	ST	ST	ST	ST	ST	ST	ST	ST	ST	ST	ST	ST	n
DGRP_437	0	0	0	0	0.301989	0.295539	0.330396	30.9308	ST	ST	ST	ST	ST	ST	ST	ST	ST	ST	ST	ST	ST	ST	INV	ST	n
DGRP_439	0.261603	0.184322	0.172589	20.6171	0.348485	0.323529	0.342799	33.8271	ST	ST	ST	ST	ST	ST	ST	ST	ST	ST	ST	ST	ST	ST	ST	ST	n
DGRP_440	0.0618557	0.1079	0.114634	9.47965	0.350181	0.358261	0.329843	34.6095	ST	ST	ST	ST	ST	ST	ST	ST	ST	ST	ST	ST	ST	INV/ST	ST	ST	y
DGRP_441	0.174089	0.239919	0.162272	19.2093	0.262605	0.35443	0.4125	34.3178	ST	ST	ST	ST	ST	ST	ST	ST	ST	ST	ST	ST	ST	ST	ST	ST	y
DGRP_443	0.212121	0.204128	0.162983	19.3078	0.325581	0.274854	0.282222	29.4219	INV/ST	ST	ST	ST	ST	ST	ST	ST	ST	ST	ST	ST	ST	ST	ST	ST	n
DGRP_461		0.236111	0.192719	21.4415	0.350626	0.307054		32.884	ST	ST	ST	ST	ST	ST	ST	ST	ST	ST	ST	ST	ST	ST	ST	ST	y
DGRP_486	0.200893	0.222664	0.229965	21.7841	0.282051	0.296451	0.260274	27.9592	ST	ST	ST	ST	ST	ST	ST	ST	ST	ST	ST	ST	ST	ST	ST	ST	y
DGRP_491	0.221675	0.177778	0.186047	19.5166	0.323651	0.248566	0.339286	30.3834	ST	ST	ST	ST	ST	ST	ST	ST	ST	ST	ST	ST	ST	ST	ST	ST	n
DGRP_492	0.154206	0.276824	0.207294	21.2774	0.368201	0.36553	0.286325	34.0019	INV/ST	ST	ST	ST	ST	ST	ST	ST	ST	ST	ST	ST	ST	ST	INV/ST	ST	n
DGRP_502	0.19774	0.25	0.188976	21.2239	0.227378	0.257985	0.225882	23.7082	INV/ST	ST	ST	ST	ST	ST	ST	ST	ST	ST	ST	ST	ST	ST	ST	ST	n
DGRP_505	0.206478	0.157588	0.236287	20.0117	0.325275	0.318584	0.362998	33.5619	ST	ST	ST	ST	ST	ST	ST	ST	ST	ST	ST	ST	ST	ST	ST	ST	y
DGRP_508	0.226337	0.211087	0.217759	21.8395	0.305509	0.28777	0.275753	28.9677	ST	ST	ST	ST	ST	ST	ST	ST	ST	ST	ST	ST	ST	ST	ST	ST	n
DGRP_509		0.226636	0.207018	21.6827	0.270428	0.302799	0.261261	27.8163	ST	ST	ST	ST	ST	ST	ST	ST	ST	ST	ST	ST	ST	ST	ST	ST	n
DGRP_513	0.27907	0.210526	0.256917	24.8838		0.364322	0.32619	34.5256	ST	ST	ST	ST	ST	ST	ST	ST	ST	ST	ST	ST	ST	ST	ST	ST	y
DGRP_517	0.192691	0.176301	0.213636	19.4209	0.282651	0.317376	0.287129	29.5719	ST	ST	ST	ST	ST	ST	ST	ST	ST	ST	ST	ST	ST	ST	ST	ST	n
DGRP_528	0.166667	0.234086	0.256881	21.9211	0.343902	0.323105	0.337349	33.4786	INV/ST	INV/ST	ST	ST	INV/ST	INV/ST	ST	ST	ST	ST	ST	ST	ST	ST	ST	ST	y
DGRP_530	0.195965	0.222388	0.205505	20.7953	0.268534	0.304221	0.245	27.2585	ST	ST	ST	ST	ST	ST	ST	ST	ST	ST	ST	ST	ST	ST	ST	ST	y
DGRP_531	0.21865	0.255121	0.25	24.1257	0.317025	0.35785	0.332767	33.5881	ST	ST	ST	ST	ST	ST	ST	ST	ST	ST	ST	ST	ST	ST	ST	ST	y
DGRP_535	0.22884	0.200867	0.211268	21.3658	0.255319	0.294498	0.293605	28.1141	ST	ST	ST	ST	ST	ST	ST	ST	ST	ST	ST	ST	ST	ST	ST	ST	y
DGRP_551	0.188285	0.193617	0.15	17.7301	0.332248	0.381517	0.346386	35.3383	ST	ST	ST	ST	ST	ST	ST	ST	ST	ST	ST	ST	ST	ST	INV/ST	ST	y
DGRP_555	0.111111	0	0	3.7037	0.384949	0.375828	0.367583	37.612	ST	ST	ST	ST	ST	ST	ST	ST	ST	ST	ST	ST	ST	ST	INV	ST	y
DGRP_559	0	0	0	0	0.369952	0.398897	0.388889	38.5912	ST	ST	ST	ST	ST	ST	ST	ST	ST	ST	ST	ST	ST	INV/ST	INV/ST	ST	n
DGRP_563	0.238095	0.182464		21.028		0.280488	0.357815	31.9152	INV/ST	INV/ST	ST	ST	ST	ST	ST	ST	ST	ST	ST	ST	ST	ST	ST	ST	n
DGRP_566	0.136612	0.0912548	0.0716846	9.98505	0.306818	0.346743	0.332168	32.8576	ST	ST	ST	ST	ST	ST	ST	ST	ST	ST	ST	ST	ST	ST	INV/ST	INV/ST	n
DGRP_584	0.155963	0.234604	0.231405	20.7324	0.291954	0.38664	0.367965	34.8853	INV	ST	ST	ST	ST	ST	ST	ST	ST	ST	ST	ST	ST	ST	ST	ST	y
DGRP_589	0.104072	0.187675	0.232044	17.4597	0.271071	0.318105	0.29563	29.4935	ST	ST	ST	ST	ST	ST	ST	ST	ST	ST	ST	ST	ST	ST	ST	ST	y
DGRP_595	0.217593	0.256039	0.246032	23.9888	0.328098	0.312312		32.0205	INV/ST	ST	ST	ST	ST	ST	ST	ST	ST	ST	ST	ST	ST	ST	ST	ST	y
DGRP_596		0.2607	0.252874	25.6787	0.297101	0.335968	0.262931	29.8667	ST	ST	ST	ST	ST	ST	ST	ST	ST	ST	ST	ST	ST	ST	ST	ST	n
DGRP_627	0.213376	0.23431	0.238938	22.8874	0.380074	0.391473	0.302804	35.8117	INV	ST	ST	ST	ST	ST	ST	ST	ST	ST	ST	ST	ST	ST	ST	ST	n
DGRP_630	0.256506		0.11619	18.6348	0.331471	0.369983	0.387692	36.3049	INV	ST	ST	ST	ST	ST	ST	ST	ST	ST	ST	ST	INV/ST	ST	ST	ST	n
DGRP_634	0.097561	0.0431818	0.0932945	7.80124	0.336449	0.35641	0.33121	34.1356	ST	ST	ST	ST	ST	ST	ST	ST	ST	ST	ST	ST	INV/ST	ST	ST	ST	y
DGRP_639	0.304965	0	0.158273	15.4413		0.338776	0.336207	33.7491	ST	ST	ST	ST	ST	ST	ST	ST	ST	ST	ST	ST	ST	ST	ST	ST	y
DGRP_642	0.189189	0.221122	0.243077	21.7796	0.365809	0.374317	0.391499	37.7208	ST	INV	ST	ST	ST	ST	ST	ST	ST	ST	ST	ST	ST	ST	ST	ST	n
DGRP_646	0	0	0	0	0.338677	0.338068	0.381958	35.2901	ST	ST	ST	ST	ST	ST	ST	ST	ST	ST	ST	ST	ST	INV	ST	ST	y
DGRP_703	0.210526	0.192644	0.237113	21.3428	0.264184	0.279693	0.277385	27.3754	ST	ST	ST	ST	ST	ST	ST	ST	ST	ST	ST	ST	ST	ST	ST	ST	n
DGRP_705	0.183168		0.194103	18.8636	0.190554	0.0601504		12.5352	ST	ST	ST	ST	ST	ST	ST	ST	ST	ST	ST	ST	ST	ST	ST	ST	y
DGRP_707	0	0.0241692	0	0.805639	0.287823	0.342412	0.387931	33.9389	ST	ST	ST	ST	ST	ST	ST	ST	ST	ST	ST	ST	ST	ST	INV	ST	y
DGRP_712	0	0	0.115304	3.84347	0.352941	0.283168	0.374778	33.6962	ST	ST	ST	ST	ST	ST	ST	ST	ST	ST	ST	ST	ST	ST	INV	ST	y
DGRP_714		0	0	0	0.386054	0.373717		37.9886	ST	ST	ST	ST	ST	ST	ST	ST	ST	ST	ST	ST	ST	ST	INV	ST	n
DGRP_716	0.134409	0.24234	0.242718	20.6489	0.276371	0.349296	0.404124	34.3264	ST	ST	ST	ST	ST	ST	ST	ST	ST	ST	ST	ST	ST	ST	ST	ST	y
DGRP_721	0.188119	0.223642	0.214485	20.8749	0.366337	0.405882	0.346154	37.2791	ST	ST	ST	ST	ST	ST	ST	ST	ST	INV	ST	ST	ST	ST	ST	ST	y
DGRP_727	0.226415	0.193925	0.170561	19.6967	0.309179	0.311659	0.302554	30.7797	ST	ST	ST	ST	ST	ST	ST	ST	ST	ST	ST	ST	ST	ST	ST	ST	y
DGRP_730	0.224138	0.204134	0.185294	20.4522	0.361486	0.364469	0.365672	36.3876	ST	ST	ST	ST	ST	ST	ST	ST	ST	ST	ST	ST	ST	ST	ST	ST	y
DGRP_732	0.22549	0.139286	0.133676	16.6151	0.321755	0.355408	0.337786	33.8317	ST	ST	ST	ST	ST	ST	ST	ST	ST	ST	ST	ST	ST	INV/ST	ST	ST	n
DGRP_737	0.127208	0.138748	0.204878	15.6945	0.299845	0.30963	0.331551	31.3675	ST	ST	ST	ST	ST	ST	ST	ST	ST	ST	ST	ST	ST	ST	ST	ST	y
DGRP_738	0.186335	0.12616	0.117371	14.3289	0.343373	0.279379	0.387263	33.6672	ST	ST	ST	ST	ST	ST	ST	ST	ST	ST	ST	ST	ST	ST	INV/ST	ST	y
DGRP_748	0.20339		0.203936	20.3663	0.370513	0.369748	0.37799	37.275	INV	ST	ST	ST	ST	ST	ST	ST	ST	ST	ST	ST	ST	ST	ST	ST	y
DGRP_757		0.248175	0.188953	21.8564	0.304132	0.260618	0.318182	29.4311	ST	ST	ST	ST	ST	ST	ST	ST	ST	ST	ST	ST	ST	ST	ST	ST	n
DGRP_761		0.203175	0.207668	20.5421	0.304167	0.306792	0.315217	30.8725	ST	ST	ST	ST	ST	ST	ST	ST	ST	ST	ST	ST	ST	ST	ST	ST	y
DGRP_765	0.203279	0.223656	0.221411	21.6115	0.247382	0.282158	0.273994	26.7845	ST	ST	ST	ST	ST	ST	ST	ST	ST	ST	ST	ST	ST	ST	ST	ST	n
DGRP_774	0.204082	0.197403	0.19869	20.0058	0.244027	0.351085	0.233708	27.6273	ST	ST	ST	ST	ST	ST	ST	ST	ST	ST	ST	ST	ST	ST	ST	ST	n
DGRP_776	0	0	0	0	0.312336	0.364469	0.32872	33.5175	ST	ST	ST	ST	ST	ST	ST	ST	ST	ST	ST	ST	INV	ST	ST	ST	y
DGRP_783	0.188889	0.23192	0.201018	20.7276	0.245136	0.269165	0.320537	27.828	ST	ST	ST	ST	ST	ST	ST	ST	ST	ST	ST	ST	ST	ST	ST	ST	y
DGRP_786	0	0	0.0138504	0.461681	0.365854	0.346555	0.374494	36.2301	ST	ST	ST	ST	ST	ST	ST	ST	ST	ST	ST	ST	INV	ST	ST	ST	y
DGRP_787	0.180077	0.232258	0.223796	21.2044	0.351097	0.337596	0.327945	33.8879	ST	ST	ST	ST	ST	ST	ST	ST	ST	ST	ST	ST	ST	ST	ST	ST	y
DGRP_790	0.221053	0.192593	0.197802	20.3816	0.296226	0.304348	0.296078	29.8884	ST	ST	ST	ST	ST	ST	ST	ST	ST	ST	ST	ST	ST	ST	ST	ST	y
DGRP_796	0.215232	0.253968	0.244681	23.796	0.34413	0.324873		33.4501	ST	ST	ST	ST	ST	ST	ST	ST	ST	ST	ST	ST	ST	ST	ST	ST	y
DGRP_799	0.227778	0.202216	0.163683	19.7892	0.315098	0.332743	0.298969	31.5604	ST	ST	ST	ST	ST	ST	ST	ST	ST	ST	ST	ST	ST	ST	ST	ST	n
DGRP_801		0.179545	0.269006	22.4276	0.321905	0.310855		31.638	ST	ST	ST	ST	ST	ST	ST	ST	ST	ST	ST	ST	ST	ST	ST	ST	y
DGRP_802	0.186275	0.12305	0.123989	14.4438	0.341108	0.375465	0.36157	35.9381	INV/ST	ST	ST	ST	ST	ST	ST	ST	ST	ST	ST	ST	ST	INV/ST	ST	ST	y
DGRP_804	0.142857	0.241026	0.191532	19.1805	0.310786	0.317627	0.309973	31.2795	ST	ST	ST	ST	ST	ST	ST	ST	ST	ST	ST	ST	ST	ST	ST	ST	y
DGRP_805		0.195565	0.2147	20.5132	0.34918	0.392233	0.371151	37.0855	ST	ST	ST	ST	ST	ST	ST	ST	ST	ST	ST	ST	ST	ST	ST	ST	y
DGRP_808	0.0533981	0.142292	0.231278	14.2323	0.279113	0.27665	0.317125	29.0962	ST	ST	ST	ST	ST	ST	ST	ST	ST	ST	ST	ST	ST	ST	ST	ST	n
DGRP_810	0.104	0	0	3.46667	0.269231	0.339943	0.299639	30.2938	ST	ST	ST	ST	ST	ST	ST	ST	ST	ST	ST	ST	ST	ST	INV	ST	n
DGRP_812		0.322684	0.25	28.6342					INV/ST	INV	ST	ST	ST	ST	ST	ST	ST	ST	ST	ST	ST	ST	ST	ST	n
DGRP_818	0.247191	0.232719	0.202929	22.7613	0.328431	0.338569	0.331471	33.2824	ST	ST	ST	ST	ST	ST	ST	ST	ST	ST	ST	ST	ST	ST	ST	ST	y
DGRP_819	0.13	0.228618	0.202465	18.7028	0.351786	0.299611	0.341598	33.0998	ST	ST	ST	ST	ST	ST	ST	ST	ST	ST	ST	ST	ST	ST	ST	ST	y
DGRP_820	0	0.0110865	0	0.369549	0.30814	0.395445	0.338742	34.7442	ST	ST	ST	ST	ST	ST	ST	ST	ST	ST	ST	ST	ST	ST	INV	ST	y
DGRP_821	0.21519	0.318966	0.209901	24.8019	0.329016	0.343254	0.386691	35.2987	ST	INV/ST	ST	ST	ST	ST	ST	ST	ST	ST	ST	ST	ST	ST	ST	ST	y
DGRP_822	0.165975		0.163695	16.4835	0.334	0.320513	0.301695	31.8736	ST	ST	ST	ST	ST	ST	ST	ST	ST	ST	ST	ST	ST	ST	ST	ST	y
DGRP_832	0.167702	0.250454	0.194779	20.4312	0.381481	0.295872	0.351119	34.2824	ST	ST	ST	ST	ST	ST	ST	ST	ST	ST	ST	ST	ST	ST	ST	ST	y
DGRP_837	0.228571	0.223092	0.181338	21.1	0.303097	0.285425	0.319088	30.2537	INV	ST	ST	ST	ST	ST	ST	ST	ST	ST	ST	ST	ST	ST	ST	ST	y
DGRP_843	0.208145	0.205298	0.207317	20.692	0.2625	0.28131	0.275685	27.3165	ST	ST	ST	ST	ST	ST	ST	ST	ST	ST	ST	ST	ST	ST	ST	ST	n
DGRP_849	0.225806	0.236686	0.230068	23.0854	0.322857	0.301948	0.261111	29.5305	INV/ST	ST	ST	ST	ST	ST	ST	ST	ST	ST	ST	ST	ST	ST	ST	ST	n
DGRP_850	0.251701	0.232919	0.18267	22.243	0.325866	0.342412	0.293447	32.0575	ST	ST	ST	ST	ST	ST	ST	ST	ST	ST	ST	ST	ST	ST	ST	ST	y
DGRP_852	0.244713	0.240864	0.17094	21.8839	0.385417	0.356994		37.1205	ST	INV	ST	ST	ST	ST	ST	ST	ST	ST	ST	ST	ST	ST	ST	ST	y
DGRP_853	0.268041	0.180934	0.184143	21.1039	0.309061	0.287986	0.276596	29.1214	ST	ST	ST	ST	ST	ST	ST	ST	ST	ST	ST	ST	ST	ST	ST	ST	y
DGRP_855	0	0.00675676	0.124339	4.36985	0.356716	0.323214		33.9965	ST	ST	ST	ST	ST	ST	ST	ST	ST	ST	ST	ST	ST	ST	INV/ST	ST	y
DGRP_857	0.248299	0.224444	0.24569	23.9478	0.376238	0.335586	0.364769	35.8864	ST	INV/ST	INV/ST	ST	ST	ST	ST	ST	ST	ST	ST	ST	ST	ST	ST	ST	n
DGRP_859	0.247387	0.232082	0.210736	23.0068	0.323077	0.29434	0.365894	32.777	ST	ST	ST	ST	ST	ST	ST	ST	ST	ST	ST	ST	ST	ST	ST	ST	y
DGRP_861	0.136986	0.149742	0.0754717	12.0733	0.337296	0.376321	0.348249	35.3955	ST	ST	ST	ST	ST	ST	ST	ST	ST	ST	ST	ST	ST	ST	INV	ST	y
DGRP_879	0.257576	0.202857	0.228659	22.9697	0.33045	0.300766	0.294221	30.8479	ST	ST	ST	ST	ST	ST	ST	ST	ST	ST	ST	ST	ST	ST	ST	ST	y
DGRP_882	0.304348	0.224026	0.2	24.2791	0.393035			39.3035	ST	ST	ST	ST	ST	ST	ST	ST	ST	ST	ST	ST	ST	ST	ST	ST	y
DGRP_884	0.161435	0.105442	0.0886525	11.851	0.326889	0.295699	0.273214	29.8601	ST	ST	ST	ST	ST	ST	ST	ST	ST	ST	ST	ST	INV/ST	ST	ST	ST	y
DGRP_887	0.191304	0.201357	0.206612	19.9758	0.297248	0.300448	0.285714	29.447	ST	ST	ST	ST	ST	ST	ST	ST	ST	ST	ST	ST	ST	ST	ST	ST	y
DGRP_890	0.220657	0.223881	0.173375	20.5971	0.306507	0.274809	0.271845	28.4387	ST	ST	ST	ST	ST	ST	ST	ST	ST	ST	ST	ST	ST	ST	ST	ST	y
DGRP_892	0.158879	0.24	0.150794	18.3224		0.343373	0.335378	33.9376	ST	ST	ST	ST	ST	ST	ST	ST	ST	ST	ST	ST	ST	ST	ST	ST	y
DGRP_894		0.191291	0.209581	20.0436		0.350427		35.0427	INV/ST	ST	ST	ST	ST	ST	ST	ST	ST	ST	ST	ST	ST	ST	ST	ST	n
DGRP_897	0.267361	0.228571	0.196941	23.0958	0.388502	0.274869	0.375456	34.6276	ST	ST	ST	ST	ST	ST	ST	ST	ST	ST	ST	ST	ST	ST	ST	ST	y
DGRP_900	0.212851	0.1875	0.181624	19.3992	0.282105	0.271978	0.288	28.0694	ST	ST	ST	ST	ST	ST	ST	ST	ST	ST	ST	ST	ST	ST	ST	ST	n
DGRP_907	0.154362	0.12807	0.162371	14.8268	0.313297	0.307566	0.256881	29.2581	ST	ST	ST	ST	ST	ST	ST	ST	ST	ST	ST	ST	ST	ST	ST	INV/ST	n
DGRP_908	0	0.00652529	0	0.21751	0.374631	0.346062	0.366723	36.2472	ST	ST	ST	ST	ST	ST	ST	ST	ST	ST	ST	ST	ST	ST	INV	ST	n
DGRP_911	0.203846	0.137441	0.187898	17.6395	0.28125	0.301887	0.306604	29.658	ST	ST	ST	ST	ST	ST	ST	ST	ST	ST	ST	ST	ST	ST	ST	ST	n
DGRP_913	0	0.0930233	0.146718	7.99138	0.355072	0.332632	0.31761	33.5105	ST	ST	ST	ST	ST	ST	ST	ST	ST	ST	INV/ST	ST	ST	INV/ST	ST	ST	y
