# Supplementary material for: The Genetic Architecture of Natural Variation in Recombination Rate in Drosophila melanogaster
Source: PLoS Genet. 2016 Apr 1;12(4):e1005951. doi: 10.1371/journal.pgen.1005951 (PMC4817973; doi:10.1371/journal.pgen.1005951)
Supplement: S3 Table — Spearman's rho values for correlations between replicates as well as between each replicate and the overall average for the e ro and y v intervals. (XLSX) [file pgen.1005951.s011.xlsx]

## Sheet: S3 Table
	For e ro	Replicate	Replicate	Spearman's rho	P-value
		1	2	-0.0812	0.4441
		1	3	0.0784	0.4504
		2	3	0.1281	0.1886
		1	Average	0.5948	<.0001
		2	Average	0.5288	<.0001
		3	Average	0.5515	<.0001
	For y v	Replicate	Replicate	Spearman's rho	P-value
		1	2	0.3971	<.0001
		1	3	0.3937	<.0001
		2	3	0.313	0.0013
		1	Average	0.7886	<.0001
		2	Average	0.7139	<.0001
		3	Average	0.7794	<.0001
