# Supplementary material for: The Genetic Architecture of Natural Variation in Recombination Rate in Drosophila melanogaster
Source: PLoS Genet. 2016 Apr 1;12(4):e1005951. doi: 10.1371/journal.pgen.1005951 (PMC4817973; doi:10.1371/journal.pgen.1005951)
Supplement: S4 Table — ANOVA testing for the effects of Line, Interval, and the interaction of the two. % is the percentage of variance explained by factor. (XLSX) [file pgen.1005951.s012.xlsx]

## Sheet: S4 Table
	df	SS	MS	F value	Pr(>F)		%
Line	111	0.5116	0.0046	2.136	3.83e-08	***	12.5254
Interval	1	2.2463	2.2463	1041.12	2e-16	***	54.9957
Line x Interval	110	0.4463	0.0041	1.881	4.93e-06	***	10.9267
Residuals	408	0.8803	0.0022
