# Supplementary material for: The Genetic Architecture of Natural Variation in Recombination Rate in Drosophila melanogaster
Source: PLoS Genet. 2016 Apr 1;12(4):e1005951. doi: 10.1371/journal.pgen.1005951 (PMC4817973; doi:10.1371/journal.pgen.1005951)
Supplement: S5 Table — Spearman's rho values for correlations between replicates as well as between each replicate and the overall average for the e ro and y v intervals. (XLSX) [file pgen.1005951.s013.xlsx]

## Sheet: S5 Table
Region	Source	df	Type III SS	MS	F	P-value	σ2	H2
e ro	Line	47	0.1289	0.0027426	2.0885	0.001683	0.0005378	0.294798
Wolbachia Free Lines	Error	83	0.10899	0.0013132			0.0012865
e ro	Line	64	0.084857	0.0013259	0.8616	0.7423	4.336e-25	2.96175e-22
Wolbachia Infected Lines	Error	119	0.183133	0.0015389			0.001464
y v	Line	47	0.101964	0.00216946	2.4317	0.0001444	0.000443	0.331885
Wolbachia Free Lines	Error	91	0.081187	0.00089216			0.0008918
y v	Line	63	0.21417	0.0033995	3.0056	1.524e-07	0.0008413	0.418786
Wolbachia Infected Lines	Error	115	0.13007	0.001131			0.0011676
