# Supplementary material for: The Genetic Architecture of Natural Variation in Recombination Rate in Drosophila melanogaster
Source: PLoS Genet. 2016 Apr 1;12(4):e1005951. doi: 10.1371/journal.pgen.1005951 (PMC4817973; doi:10.1371/journal.pgen.1005951)
Supplement: S6 Table — Results from GWA on e ro data set including all DGRP lines (except those containing an inversion on 3R). (XLSX) [file pgen.1005951.s014.xlsx]

## Sheet: S6 Table
ID	Minor Allele	Major Allele	Reference Allele	Minor Allele Frequency	Minor Allele Count	Major Allele Count	Effect	P-value	Flybase ID Gene 1	Gene Name 1	Site Class 1	Flybase ID Gene 2	Gene Name 2	Site Class 2	Flybase ID Gene 3	Gene Name 3	Site Class 3	Flybase ID Gene 4	Gene Name 4	Site Class 4
2L_7766066_SNP	C	G	G	0.05806	9	146	3.029	9.78e-10	FBgn0031944	CG7196	Downstream
2L_2630304_SNP	C	T	T	0.1046	16	137	2.116	4.91e-09
2L_14502808_SNP	T	A	A	0.07383	11	138	2.737	5.92e-09
2R_16530532_SNP	A	C	C	0.06	9	141	2.899	9.54e-09	FBgn0061361	CG33786	Non_Synonymous_Coding	FBgn0061362	CG33785	UTR_3_Prime	FBgn0034535	CG11110	Downstream
2L_2630016_SNP	A	T	T	0.09333	14	136	2.219	1.61e-08
2L_2630015_SNP	T	A	A	0.09272	14	137	2.216	1.68e-08
2L_2630028_SNP	A	G	G	0.09272	14	137	2.216	1.68e-08
2L_2631679_SNP	T	C	C	0.08	12	138	2.522	1.76e-08
2L_2630035_SNP	T	C	C	0.09211	14	138	2.21	1.87e-08
3R_11162200_SNP	G	A	A	0.05769	9	147	2.652	2.68e-08	FBgn0038320	Sra-1	Synonymous_Coding
2L_2630019_SNP	G	C	C	0.09333	14	136	2.183	3.04e-08
2L_9088828_SNP	T	C	C	0.06122	9	138	2.627	4.01e-08	FBgn0032095	Toll-4	Synonymous_Coding
3L_15591677_SNP	G	C	C	0.05844	9	145	2.826	4.22e-08	FBgn0036518	RhoGAP71E	Intron
3R_18726757_DEL	A	AA	AA	0.05405	8	140	2.857	5.28e-08	FBgn0017590	klg	Intron
3R_11711860_SNP	C	T	T	0.05161	8	147	2.964	5.68e-08
2R_9394974_SNP	T	C	C	0.05298	8	143	2.924	5.71e-08	FBgn0033846	mip120	Intron	FBgn0024556	EfTuM	Upstream
2R_9395041_SNP	A	T	T	0.05298	8	143	2.924	5.71e-08	FBgn0033846	mip120	Intron	FBgn0024556	EfTuM	Upstream
2R_9395335_SNP	C	T	T	0.05369	8	141	2.924	5.78e-08	FBgn0024556	EfTuM	Synonymous_Coding	FBgn0033846	mip120	Intron
2L_2631396_SNP	A	C	C	0.09804	15	138	2.126	6.13e-08
3R_20538756_SNP	A	C	C	0.05195	8	146	2.276	7.1e-08	FBgn0039217	CG13627	UTR_5_Prime
2L_16330317_SNP	T	A	A	0.06667	10	140	2.58	7.99e-08	FBgn0040984	CG4440	UTR_3_Prime	FBgn0028899	CG31817	Downstream
2L_2630587_SNP	A	G	G	0.09211	14	138	2.125	8.03e-08
2L_2631465_INS	GGTA	G	G	0.08497	13	140	2.314	8.4e-08
2L_2630393_SNP	G	T	T	0.09091	14	140	2.129	8.47e-08
3R_20537691_SNP	T	C	C	0.05229	8	145	2.258	8.87e-08	FBgn0003429	slo	Downstream	FBgn0039217	CG13627	Upstream
3R_20538757_SNP	A	C	C	0.05161	8	147	2.257	9.25e-08	FBgn0039217	CG13627	UTR_5_Prime
2L_2630918_SNP	G	A	A	0.0604	9	140	2.737	9.31e-08
2L_2629729_SNP	G	T	T	0.1046	16	137	1.999	9.82e-08
2L_2629944_SNP	T	C	C	0.1046	16	137	1.999	9.82e-08
2L_2629915_SNP	A	G	G	0.1053	16	136	1.999	1.01e-07
2L_2629929_SNP	C	T	T	0.09272	14	137	2.113	1.04e-07
2L_2628835_SNP	T	G	G	0.08609	13	138	2.186	1.05e-07
2L_2627934_SNP	C	A	A	0.09868	15	137	2.028	1.34e-07
3R_22077370_SNP	T	C	C	0.07534	11	135	2.587	1.47e-07	FBgn0261708	CR42745	Exon
2L_2631753_SNP	T	A	A	0.09032	14	141	2.208	1.47e-07
3R_11710508_INS	TGTT	T	T	0.05882	8	128	2.881	1.5e-07
3L_5796400_SNP	G	A	G	0.05769	9	147	2.689	1.62e-07	FBgn0259167	CG42272	Non_Synonymous_Coding	FBgn0015806	S6k	Intron
2R_7968428_SNP	G	C	C	0.07383	11	138	2.293	1.87e-07	FBgn0033680	CG13186	Upstream
2L_2628410_SNP	T	C	C	0.1039	16	138	1.954	1.95e-07
X_16373123_SNP	A	G	G	0.07097	11	144	2.422	2.1e-07	FBgn0264255	para	Intron
2R_7956889_SNP	T	C	C	0.09333	14	136	2.029	2.11e-07	FBgn0033679	CG8888	Intron
2L_10791112_INS	T	TTT	T	0.05195	8	146	2.799	2.12e-07	FBgn0051869	CG31869	Intron	FBgn0051870	CG31870	Downstream
2L_2628019_SNP	C	A	A	0.09804	15	138	1.997	2.22e-07
2L_2631459_DEL	C	CCCG	CCCG	0.07237	11	141	2.427	2.26e-07
3R_20527606_SNP	T	C	C	0.05333	8	142	2.788	2.28e-07	FBgn0003429	slo	Intron
2L_2628668_SNP	A	T	T	0.1507	22	124	1.719	2.97e-07
3R_11687896_SNP	T	G	G	0.05161	8	147	2.909	3.08e-07	FBgn0051183	CG31183	Synonymous_Coding	FBgn0038377	CG9632	Downstream
3R_11062857_SNP	A	C	C	0.05769	9	147	2.473	3.21e-07	FBgn0045035	tefu	Non_Synonymous_Coding
X_11925736_SNP	T	G	G	0.05479	8	138	2.69	3.44e-07	FBgn0030367	Cyp311a1	Upstream	FBgn0030369	Cyp318a1	Upstream
X_1882556_DEL	C	CTTCTTGT	CTTCTTGT	0.05882	9	144	2.53	4.24e-07	FBgn0264562	Hr4	Intron
2L_7767080_SNP	A	G	G	0.07792	12	142	2.217	4.24e-07	FBgn0031945	CG7191	Upstream
3R_22348818_SNP	G	C	C	0.05844	9	145	2.515	4.28e-07	FBgn0039431	CG6490	Intron
2R_4951345_SNP	A	T	T	0.06767	9	124	2.675	4.43e-07	FBgn0011746	ana	Intron
3R_11688384_SNP	T	C	C	0.05128	8	148	2.861	4.43e-07	FBgn0051183	CG31183	Non_Synonymous_Coding
3L_4089328_SNP	A	C	C	0.08571	12	128	2.236	4.57e-07	FBgn0035495	CG14989	Intron	FBgn0004516	Gad1	Upstream
3R_10834414_SNP	T	C	C	0.05844	9	145	2.079	4.57e-07
3R_11147348_SNP	C	G	G	0.07097	11	144	1.929	4.68e-07	FBgn0026441	ear	Intron	FBgn0264832	CG44040	Downstream
2R_7960565_SNP	T	G	G	0.1533	23	127	1.369	4.8e-07	FBgn0033679	CG8888	Intron
2L_10057665_SNP	A	G	G	0.06	9	141	2.644	4.84e-07	FBgn0011823	Pen	UTR_5_Prime
3L_9844532_SNP	T	A	A	0.05882	9	144	2.672	4.98e-07	FBgn0004390	Gap1	Intron
3L_1393055_SNP	A	G	G	0.05769	9	147	2.646	5.84e-07	FBgn0003138	Ptp61F	Intron
2L_13032232_SNP	A	C	C	0.0604	9	140	2.618	6.45e-07	FBgn0262160	CG9932	Intron
2R_9142403_SNP	T	C	C	0.05298	8	143	2.674	6.51e-07	FBgn0265443	CR44343	Exon	FBgn0033819	CG4714	Upstream
X_11112246_SNP	A	G	G	0.05161	8	147	2.667	6.8e-07
2L_10170856_SNP	G	A	A	0.05128	8	148	2.834	7.2e-07	FBgn0265002	CG44153	Intron
X_17923037_SNP	C	G	G	0.05195	8	146	2.807	7.43e-07	FBgn0003380	Sh	Intron	FBgn0030887	CG6867	Downstream
3R_20545307_SNP	A	T	T	0.05161	8	147	2.173	7.54e-07	FBgn0004885	tok	Upstream	FBgn0039219	CG13630	Upstream
2R_7969265_SNP	T	C	C	0.07237	11	141	2.158	7.71e-07	FBgn0033680	CG13186	UTR_3_Prime
2L_2632099_SNP	A	G	G	0.1224	18	129	1.868	7.9e-07
2L_3612475_SNP	T	C	C	0.06207	9	136	2.686	7.9e-07
3R_26341342_SNP	T	A	A	0.07237	11	141	2.512	8.19e-07	FBgn0039784	CG9698	Non_Synonymous_Coding
3R_10771224_SNP	T	C	C	0.05263	8	144	2.786	8.22e-07
X_18036704_SNP	T	G	G	0.07742	12	143	2.262	8.71e-07
3R_10597721_SNP	C	T	T	0.0596	9	142	2.495	8.87e-07	FBgn0263929	jvl	Intron
2R_7970219_SNP	G	C	C	0.07333	11	139	2.142	9.48e-07	FBgn0033680	CG13186	Downstream
2L_10133276_DEL	T	TA	TA	0.06711	10	139	2.418	9.93e-07	FBgn0265002	CG44153	Intron
3R_21915444_SNP	A	T	T	0.05161	8	147	2.886	1.04e-06	FBgn0039411	dys	Intron
2L_2631452_SNP	T	C	C	0.08442	13	141	2.154	1.09e-06
2L_13032229_INS	GG	G	G	0.06667	10	140	2.436	1.13e-06	FBgn0262160	CG9932	Intron
2L_13032233_SNP	G	C	C	0.06711	10	139	2.432	1.18e-06	FBgn0262160	CG9932	Intron
2L_16519508_SNP	G	T	T	0.06122	9	138	2.545	1.3e-06	FBgn0032587	CG5953	Intron
2L_6804613_SNP	A	G	G	0.05229	8	145	2.642	1.33e-06	FBgn0031861	CG17375	Downstream	FBgn0031860	CG11236	Downstream
2L_6102766_SNP	T	G	G	0.06711	10	139	1.92	1.4e-06	FBgn0051641	stai	Intron
3R_25322718_SNP	A	G	A	0.05882	9	144	2.702	1.43e-06	FBgn0039667	CG2010	Intron
2L_8096740_SNP	T	C	C	0.09396	14	135	2.017	1.43e-06	FBgn0261822	Bsg	Intron
3R_26341348_SNP	A	G	G	0.08442	13	141	2.247	1.44e-06	FBgn0039784	CG9698	Synonymous_Coding
3R_20539030_DEL	C	CAGCA	CAGCA	0.05195	8	146	2.01	1.45e-06	FBgn0039217	CG13627	Intron
2L_9687347_SNP	C	A	A	0.06522	9	129	2.383	1.47e-06	FBgn0000273	Pka-C1	Intron
X_16067327_SNP	A	C	A	0.07143	11	143	2.295	1.48e-06
X_16067311_SNP	G	T	G	0.07051	11	145	2.292	1.48e-06
3L_18254696_SNP	T	A	A	0.05229	8	145	2.834	1.5e-06
3R_8597698_INS	ACA	A	A	0.06897	10	135	2.402	1.5e-06	FBgn0038084	beat-Vc	Intron
2R_18195672_SNP	C	T	T	0.07097	11	144	2.261	1.51e-06	FBgn0034718	wdp	Intron
2L_10153087_SNP	A	G	G	0.05161	8	147	2.657	1.55e-06	FBgn0265002	CG44153	Intron	FBgn0032187	CG4839	Synonymous_Coding
2L_7768177_SNP	G	T	T	0.05674	8	133	2.581	1.57e-06	FBgn0031945	CG7191	Intron
3R_23023994_SNP	C	T	T	0.05882	9	144	2.623	1.59e-06
X_16875596_SNP	C	A	A	0.06122	9	138	2.55	1.64e-06	FBgn0030810	CG9059	Intron
2R_7969137_SNP	T	C	C	0.08	12	138	1.979	1.79e-06	FBgn0033680	CG13186	Synonymous_Coding
2L_9074788_SNP	A	T	T	0.05333	8	142	2.618	1.81e-06
2L_2630667_SNP	T	C	C	0.0915	14	139	1.881	1.98e-06
X_1951033_SNP	C	T	T	0.2867	43	107	1.087	2.01e-06	FBgn0025625	Sik2	Non_Synonymous_Coding
3R_19175421_SNP	A	G	G	0.07742	12	143	2.325	2.07e-06	FBgn0264326	DNApol-epsilon	Synonymous_Coding
X_1618822_SNP	A	G	G	0.07285	11	140	2.194	2.08e-06
2R_7921495_SNP	C	T	T	0.1149	17	131	1.724	2.09e-06	FBgn0033677	CG8321	UTR_5_Prime	FBgn0260012	pds5	Downstream
X_1876887_SNP	A	C	C	0.06207	9	136	2.376	2.16e-06	FBgn0264562	Hr4	Intron
2R_7956325_SNP	T	A	A	0.1126	17	134	1.69	2.19e-06	FBgn0033679	CG8888	Intron
3R_11802097_SNP	G	T	T	0.09804	15	138	1.905	2.22e-06	FBgn0022787	Hel89B	Intron
3L_1456902_SNP	T	C	C	0.05263	8	144	2.574	2.25e-06	FBgn0003138	Ptp61F	Intron
3R_20472162_SNP	T	G	G	0.05161	8	147	2.581	2.26e-06	FBgn0039214	CG5794	Synonymous_Coding
3R_10656276_SNP	G	A	A	0.07237	11	141	2.158	2.35e-06	FBgn0264754	btsz	Intron
2L_10060922_SNP	T	A	A	0.05195	8	146	2.7	2.4e-06	FBgn0032178	Spn31A	UTR_5_Prime	FBgn0011823	Pen	Downstream
2L_9096570_SNP	G	A	A	0.0596	9	142	2.426	2.42e-06
3L_14061273_SNP	C	T	T	0.05128	8	148	2.634	2.47e-06	FBgn0052138	CG32138	Intron
3L_8442127_SNP	T	C	C	0.05195	8	146	2.68	2.5e-06	FBgn0035896	CG6983	Intron	FBgn0010825	Gug	Upstream
2L_12473125_SNP	C	G	G	0.05921	9	143	2.365	2.5e-06	FBgn0259176	bun	Intron
2L_7719361_SNP	G	A	A	0.07947	12	139	1.985	2.51e-06	FBgn0031935	CG13793	Synonymous_Coding	FBgn0031936	CG13794	Downstream
X_8199556_SNP	G	A	A	0.05161	8	147	2.602	2.52e-06	FBgn0015519	nAcRalpha-7E	Intron
2R_8700325_SNP	C	T	T	0.1118	17	135	1.777	2.52e-06
3R_23142479_SNP	C	T	T	0.08553	13	139	2.171	2.56e-06	FBgn0039510	CG3339	Intron
2R_7970003_SNP	T	C	C	0.07285	11	140	2.053	2.56e-06	FBgn0033680	CG13186	Downstream
3L_9110092_SNP	A	C	C	0.05769	9	147	2.562	2.65e-06	FBgn0011206	bol	Intron
3R_19175539_SNP	C	T	T	0.09091	14	140	2.139	2.7e-06	FBgn0264326	DNApol-epsilon	Synonymous_Coding
2L_7765617_SNP	C	T	T	0.05882	9	144	2.343	2.82e-06	FBgn0031944	CG7196	UTR_3_Prime
2L_12113984_SNP	T	A	A	0.07333	11	139	2.268	2.84e-06	FBgn0032414	CG17211	Upstream
2L_17583852_SNP	G	C	C	0.05921	9	143	2.442	2.91e-06
3R_23505354_SNP	A	G	G	0.05882	9	144	2.43	2.92e-06	FBgn0039538	CG12883	Synonymous_Coding	FBgn0039537	CG5590	Downstream	FBgn0003330	Sce	Downstream
2L_12817811_SNP	T	G	G	0.05479	8	138	2.659	2.93e-06	FBgn0015399	kek1	UTR_3_Prime
2R_9973083_SNP	T	C	C	0.3819	55	89	-1.177	2.99e-06	FBgn0040752	Prosap	Intron
2L_5493560_SNP	T	G	G	0.07432	11	137	2.269	3.01e-06
3L_15441280_SNP	G	C	C	0.05882	9	144	2.415	3.03e-06
2L_7767003_SNP	G	C	C	0.07742	12	143	2.117	3.06e-06	FBgn0031945	CG7191	Upstream
2L_2627548_SNP	T	A	A	0.06757	10	138	2.098	3.11e-06
3R_11722005_SNP	G	A	A	0.07792	12	142	2.087	3.18e-06	FBgn0027657	glob1	Downstream
2R_7969026_SNP	G	C	C	0.07843	12	141	1.951	3.19e-06	FBgn0033680	CG13186	Synonymous_Coding
2R_4868564_DEL	G	GTAGTACT	GTAGTACT	0.05921	9	143	2.318	3.2e-06	FBgn0033359	CG8213	Intron
2R_9142406_SNP	C	T	T	0.05921	9	143	2.381	3.23e-06	FBgn0265443	CR44343	Exon	FBgn0033819	CG4714	Upstream
3R_21590062_DEL	G	GCTGG	GCTGG	0.05634	8	134	2.729	3.24e-06
2R_7969666_SNP	T	G	G	0.08108	12	136	1.921	3.25e-06	FBgn0033680	CG13186	Downstream
3L_9843580_SNP	C	T	T	0.1039	16	138	1.858	3.26e-06	FBgn0004390	Gap1	Intron
3L_8744906_SNP	A	T	T	0.05128	8	148	2.506	3.3e-06
2L_16694744_SNP	A	T	T	0.2797	40	103	-1.098	3.31e-06	FBgn0261278	grp	Intron
X_9836934_SNP	T	A	A	0.05128	8	148	2.657	3.32e-06
X_9836936_SNP	A	G	G	0.05128	8	148	2.657	3.32e-06
X_9836977_SNP	C	A	A	0.05128	8	148	2.657	3.32e-06
3R_11698322_SNP	C	T	T	0.05161	8	147	2.436	3.38e-06
2L_13146425_SNP	A	T	T	0.06923	9	121	2.388	3.4e-06	FBgn0265088	CR44199	Upstream
2L_13745845_SNP	T	G	G	0.05128	8	148	2.541	3.47e-06
3R_11897570_SNP	G	A	A	0.05921	9	143	1.895	3.53e-06	FBgn0026059	Mhcl	Intron
2L_11333466_SNP	T	G	G	0.05263	8	144	2.536	3.58e-06
2R_7970010_SNP	T	C	C	0.08	12	138	1.939	3.63e-06	FBgn0033680	CG13186	Downstream
3L_9285052_SNP	T	A	T	0.05479	8	138	2.637	3.8e-06
3R_21967979_SNP	T	A	A	0.05161	8	147	2.676	3.8e-06
2L_13765547_SNP	T	G	G	0.05369	8	141	2.471	3.84e-06
2R_7970197_MNP	GGG	ACC	ACC	0.07947	12	139	1.934	3.91e-06	FBgn0033680	CG13186	Downstream
2R_7970202_SNP	T	G	G	0.07947	12	139	1.934	3.91e-06	FBgn0033680	CG13186	Downstream
2R_7970204_DEL	G	GCAACAGAAAATT	GCAACAGAAAATT	0.07947	12	139	1.934	3.91e-06	FBgn0033680	CG13186	Downstream
2R_7970221_DEL	A	AC	AC	0.07947	12	139	1.934	3.91e-06	FBgn0033680	CG13186	Downstream
2R_7970232_DEL	G	GC	GC	0.07947	12	139	1.934	3.91e-06	FBgn0033680	CG13186	Downstream
X_19383384_SNP	G	A	A	0.08974	14	142	1.822	3.94e-06	FBgn0020261	pcm	Synonymous_Coding
3L_9843431_SNP	A	G	G	0.1032	16	139	1.843	3.94e-06	FBgn0004390	Gap1	Intron
3R_11721999_SNP	T	C	C	0.08497	13	140	1.989	3.99e-06	FBgn0027657	glob1	Downstream
2R_16529889_SNP	A	G	G	0.08497	13	140	2.022	4e-06	FBgn0034535	CG11110	Synonymous_Coding	FBgn0061361	CG33786	Downstream	FBgn0061362	CG33785	Downstream	FBgn0034534	maf-S	Downstream
2R_7970220_SNP	G	C	C	0.08	12	138	1.933	4e-06	FBgn0033680	CG13186	Downstream
3R_17704850_SNP	A	G	G	0.06536	10	143	2.398	4.03e-06	FBgn0053092	P5CDh2	Synonymous_Coding	FBgn0083984	CG34148	Upstream
2R_4950732_DEL	T	TT	TT	0.06623	10	141	2.303	4.07e-06	FBgn0011746	ana	Intron
2R_6536836_SNP	G	A	A	0.06757	10	138	2.29	4.09e-06	FBgn0033541	CG12934	Synonymous_Coding	FBgn0033540	Elp2	Downstream
3L_15440832_SNP	G	A	A	0.05229	8	145	2.526	4.15e-06
X_15659417_INS	GG	G	G	0.08974	14	142	1.87	4.15e-06	FBgn0030687	CG17209	Intron	FBgn0030688	CG8952	Downstream
X_15659431_INS	GAAACATG	A	A	0.08974	14	142	1.87	4.15e-06	FBgn0030687	CG17209	Intron	FBgn0030688	CG8952	Downstream
X_16373000_SNP	T	C	C	0.08387	13	142	1.898	4.2e-06	FBgn0264255	para	Intron
2R_16531623_SNP	T	A	A	0.08442	13	141	2.019	4.22e-06	FBgn0034537	DMAP1	UTR_5_Prime	FBgn0061361	CG33786	Upstream	FBgn0061362	CG33785	Upstream
3R_11908663_SNP	A	C	C	0.05229	8	145	1.876	4.24e-06	FBgn0026059	Mhcl	Intron
X_18798247_DEL	T	TTCGTTTT	TTCGTTTT	0.05161	8	147	2.541	4.36e-06	FBgn0030976	CG7378	Intron
X_18798273_SNP	A	G	G	0.05161	8	147	2.541	4.36e-06	FBgn0030976	CG7378	Intron
3R_19414936_SNP	C	T	T	0.05882	9	144	2.671	4.38e-06	FBgn0039091	CG10182	Non_Synonymous_Coding	FBgn0053337	CG33337	Downstream
2L_1184262_SNP	C	T	T	0.07947	12	139	2.036	4.43e-06	FBgn0031321	Tgt	Intron	FBgn0031320	CG5126	Upstream
3R_10758623_SNP	A	G	G	0.05195	8	146	2.521	4.45e-06
2L_13032642_SNP	A	T	T	0.07333	11	139	2.192	4.56e-06	FBgn0262160	CG9932	Intron
3L_1456574_SNP	G	A	A	0.05882	9	144	2.354	4.65e-06	FBgn0003138	Ptp61F	Intron
3L_4441910_SNP	T	C	C	0.05147	7	129	2.802	4.68e-06
3R_26129471_SNP	T	A	A	0.08392	12	131	1.662	4.83e-06	FBgn0010113	hdc	Intron
2R_7956219_SNP	C	T	T	0.1391	21	130	1.477	4.89e-06	FBgn0033679	CG8888	Intron
3R_11666306_SNP	T	C	C	0.05128	8	148	2.667	4.91e-06	FBgn0003483	spn-E	Synonymous_Coding
3R_11920465_DEL	A	AGAGGCAA	AGAGGCAA	0.05921	9	143	1.882	4.95e-06	FBgn0026059	Mhcl	Intron
3L_9293237_INS	A	AA	A	0.05405	8	140	2.602	4.95e-06
3L_15499752_SNP	C	T	T	0.05229	8	145	2.578	4.97e-06	FBgn0036502	CG7841	Intron
3L_16908944_SNP	G	A	A	0.1242	19	134	1.612	5.34e-06	FBgn0261565	Lmpt	Intron
3R_11647604_SNP	T	C	C	0.05806	9	146	2.346	5.37e-06	FBgn0026616	alpha-Man-IIb	Synonymous_Coding
2L_3386894_SNP	T	A	A	0.06623	10	141	2.323	5.41e-06	FBgn0259949	Sfp23F	Downstream
3L_5354504_SNP	A	G	G	0.07843	12	141	2.182	5.45e-06	FBgn0035600	CG4769	Intron
3L_5354506_SNP	T	A	A	0.07843	12	141	2.182	5.45e-06	FBgn0035600	CG4769	Intron
X_18274161_SNP	G	A	A	0.05195	8	146	2.292	5.53e-06	FBgn0030915	CG6179	Start_Gained	FBgn0004957	por	Upstream
2L_14388712_SNP	C	A	A	0.0719	11	142	2.117	5.56e-06
X_16066818_SNP	T	A	T	0.07843	12	141	2.118	5.68e-06
2R_8949900_SNP	C	T	C	0.08844	13	134	1.957	5.68e-06	FBgn0033791	Drl-2	Intron
3L_5354438_SNP	A	C	C	0.07285	11	140	2.281	5.77e-06	FBgn0035600	CG4769	Intron
2L_2627549_SNP	T	C	C	0.07483	11	136	1.974	5.91e-06
3R_23226336_SNP	C	T	T	0.05882	9	144	2.118	5.95e-06	FBgn0016061	side	Intron
3L_18016881_SNP	G	A	A	0.05298	8	143	2.562	5.98e-06	FBgn0000568	Eip75B	Intron
2L_3798913_SNP	C	G	G	0.05263	8	144	2.56	6.32e-06	FBgn0031571	CG3921	Synonymous_Coding
3R_19425198_SNP	T	C	C	0.05263	8	144	2.761	6.33e-06	FBgn0039093	CG10183	Upstream
X_13282970_SNP	T	G	G	0.07143	11	143	2.067	6.36e-06	FBgn0030481	CG1662	Downstream
2L_10133218_SNP	G	A	A	0.07143	11	143	2.175	6.68e-06	FBgn0265002	CG44153	Intron
3R_20520926_SNP	T	C	C	0.05806	9	146	1.892	6.7e-06	FBgn0003429	slo	Intron
3R_11119592_SNP	G	A	G	0.07097	11	144	1.729	6.86e-06	FBgn0003721	Tm1	Intron
3R_17478255_SNP	A	G	G	0.05479	8	138	2.447	7.11e-06	FBgn0011766	E2f	Intron
2R_7970625_SNP	T	G	G	0.08725	13	136	1.827	7.19e-06
2L_18338977_SNP	C	G	G	0.05229	8	145	2.668	7.22e-06	FBgn0000636	Fas3	Intron
2R_17488762_SNP	T	G	G	0.05556	8	136	2.427	7.25e-06
3R_27069434_DEL	T	TCATCAGCATCAT	TCATCAGCATCAT	0.05185	7	128	2.885	7.28e-06	FBgn0051005	qless	Intron
3R_18366278_SNP	G	A	A	0.05229	8	145	2.822	7.46e-06	FBgn0038983	CG5326	Upstream
2R_7981259_INS	TT	T	T	0.2899	40	98	1.177	7.48e-06	FBgn0086677	jeb	Intron
3R_13913033_SNP	A	C	C	0.05195	8	146	2.67	7.54e-06
3L_14687810_SNP	A	C	C	0.06536	10	143	2.302	7.55e-06	FBgn0259175	ome	Intron
3R_13913027_SNP	A	G	G	0.05161	8	147	2.668	7.59e-06
3R_13913031_SNP	C	T	T	0.05161	8	147	2.668	7.59e-06
3R_23226359_SNP	A	G	G	0.0604	9	140	2.104	7.74e-06	FBgn0016061	side	Intron
X_21119512_SNP	T	A	A	0.06452	10	145	2.402	8.08e-06	FBgn0052521	CG32521	Intron
3L_16908877_SNP	T	C	C	0.1184	18	134	1.618	8.21e-06	FBgn0261565	Lmpt	Intron
2R_20106702_DEL	C	CC	CC	0.09677	12	112	2.027	8.3e-06	FBgn0050419	CG30419	Intron
2L_9258664_SNP	A	G	G	0.05195	8	146	2.402	8.42e-06	FBgn0263984	CG43733	Intron	FBgn0028433	Ggamma30A	Intron
2L_11950219_SNP	A	G	G	0.1361	20	127	1.61	8.63e-06
X_16066830_SNP	G	T	G	0.08054	12	137	2.08	8.76e-06
3L_10373349_SNP	T	C	T	0.1364	21	133	1.573	8.94e-06
3R_11076772_SNP	T	C	C	0.07843	12	141	2.087	9.14e-06	FBgn0259823	CG42404	Intron
X_12495370_SNP	T	C	C	0.09032	14	141	1.912	9.16e-06	FBgn0052654	Sec16	Intron
3R_10640029_SNP	T	C	C	0.07843	12	141	2.08	9.16e-06	FBgn0264754	btsz	Intron
2R_7951620_SNP	A	G	G	0.09272	14	137	1.732	9.19e-06	FBgn0033679	CG8888	Downstream
3R_20316507_SNP	A	G	G	0.06452	10	145	2.355	9.24e-06	FBgn0000039	nAcRalpha-96Ab	Intron
3R_22813583_SNP	T	C	C	0.05369	8	141	2.475	9.28e-06	FBgn0051075	CG31075	Intron
3R_10758617_SNP	G	C	C	0.05263	8	144	2.458	9.29e-06
3R_10597332_SNP	A	C	C	0.05195	8	146	2.402	9.56e-06	FBgn0263929	jvl	Intron
3R_21968056_SNP	G	C	C	0.05806	9	146	2.422	9.62e-06
3L_5354496_DEL	A	AT	AT	0.07237	11	141	2.19	9.85e-06	FBgn0035600	CG4769	Intron
3L_2388378_SNP	A	T	T	0.0719	11	142	2.122	9.85e-06	FBgn0035338	CG13800	Intron	FBgn0261551	CG42669	Intron	FBgn0261858	CG42787	Upstream
2L_15840654_SNP	G	T	T	0.05298	8	143	2.593	9.96e-06
2L_7767035_SNP	T	C	C	0.08333	13	143	1.939	1e-05	FBgn0031945	CG7191	Upstream
3L_5354484_DEL	T	TTAAAAT	TTAAAAT	0.07792	12	142	2.092	1.01e-05	FBgn0035600	CG4769	Intron
2L_12102868_SNP	T	C	T	0.1704	23	112	1.549	1.04e-05	FBgn0029137	Patsas	Non_Synonymous_Coding	FBgn0027081	Aats-thr	Upstream
2R_13991527_SNP	T	C	C	0.05263	8	144	2.382	1.08e-05	FBgn0034301	CG5756	Synonymous_Coding
2L_9099191_SNP	G	T	T	0.05882	9	144	2.254	1.09e-05
3R_17478312_SNP	T	C	C	0.05882	9	144	2.261	1.11e-05	FBgn0011766	E2f	Intron
3L_1456971_SNP	A	T	T	0.05806	9	146	2.266	1.12e-05	FBgn0003138	Ptp61F	Intron
3L_1393071_SNP	A	G	G	0.07143	11	143	2.151	1.15e-05	FBgn0003138	Ptp61F	Intron
3R_24672203_SNP	A	G	G	0.05229	8	145	2.598	1.17e-05	FBgn0264324	spg	Intron
2R_10203282_DEL	A	AAC	AAC	0.05769	9	147	2.269	1.18e-05	FBgn0085408	Shroom	Intron
2R_19366641_SNP	C	G	G	0.07285	11	140	2.137	1.19e-05	FBgn0264339	CG43795	Intron
2R_18276634_SNP	A	C	C	0.07895	12	140	2.061	1.2e-05	FBgn0034723	CG13506	Intron
3R_18527884_SNP	A	G	G	0.07742	12	143	2.176	1.21e-05	FBgn0039008	CG6972	UTR_5_Prime	FBgn0039007	Ccap	Upstream
2L_4461905_SNP	T	C	C	0.05128	8	148	2.529	1.21e-05	FBgn0031609	CG15443	Synonymous_Coding	FBgn0031608	CG15435	Downstream
3R_18581714_SNP	C	T	T	0.05195	8	146	2.555	1.22e-05	FBgn0039025	Usp12-46	Intron	FBgn0039026	CG7029	Intron
X_16066810_SNP	A	T	A	0.0719	11	142	2.112	1.23e-05
3L_3590841_SNP	C	G	G	0.08387	13	142	1.974	1.24e-05	FBgn0005640	Eip63E	Intron
2L_21221587_SNP	A	C	C	0.05405	8	140	2.482	1.24e-05	FBgn0026577	CG8677	Synonymous_Coding
3R_21535093_SNP	G	C	C	0.05195	8	146	2.698	1.26e-05	FBgn0051092	LpR2	Intron
3L_1456953_SNP	A	C	C	0.05844	9	145	2.254	1.26e-05	FBgn0003138	Ptp61F	Intron
3R_11047599_SNP	C	T	C	0.05161	8	147	2.492	1.27e-05	FBgn0038304	CG12241	Synonymous_Coding	FBgn0051155	Rpb7	Downstream
2L_16921930_SNP	T	A	A	0.05369	8	141	2.431	1.27e-05
3R_18288512_SNP	G	A	A	0.05229	8	145	2.664	1.28e-05	FBgn0263351	AP-50	Intron	FBgn0028688	Rpn7	Upstream
3R_16736919_SNP	T	C	C	0.05921	9	143	2.353	1.31e-05	FBgn0051191	CG31191	Utr_3_Prime	FBgn0264915	CR44106	Upstream
3R_15895429_SNP	A	G	G	0.08609	13	138	2.036	1.31e-05
3R_24026500_SNP	C	A	A	0.06536	10	143	2.231	1.33e-05	FBgn0085383	CG34354	Intron
3L_19933755_SNP	G	A	A	0.05147	7	129	2.743	1.33e-05	FBgn0004852	Ac76E	Intron
3R_26861298_SNP	A	T	A	0.06	9	141	2.306	1.34e-05	FBgn0053773	CG33773	Non_Synonymous_Coding
2L_3386900_SNP	G	T	T	0.06711	10	139	2.242	1.35e-05	FBgn0259949	Sfp23F	Downstream	FBgn0259950	CG42460	Downstream
2L_15538772_SNP	T	A	T	0.06897	10	135	2.178	1.38e-05
2L_7766818_SNP	T	A	A	0.09934	15	136	1.849	1.42e-05	FBgn0031945	CG7191	Upstream
3R_25812761_SNP	G	C	C	0.06494	10	144	2.43	1.46e-05	FBgn0039728	CG7896	Non_Synonymous_Coding
3R_23310671_SNP	A	T	T	0.06452	10	145	2.372	1.49e-05
3R_15895360_SNP	A	T	T	0.09091	14	140	1.957	1.5e-05
3R_23490177_SNP	G	A	A	0.05844	9	145	2.358	1.5e-05	FBgn0039536	CG18437	Intron
2R_1622838_SNP	A	C	C	0.05442	8	139	2.429	1.51e-05
X_16066844_SNP	G	A	G	0.07534	11	135	2.098	1.53e-05
3R_26750310_SNP	C	G	G	0.05161	8	147	2.736	1.53e-05	FBgn0020912	Ptx1	Intron
3R_26750338_SNP	T	A	A	0.05161	8	147	2.736	1.53e-05	FBgn0020912	Ptx1	Intron
3R_26750350_DEL	T	TA	TA	0.05161	8	147	2.736	1.53e-05	FBgn0020912	Ptx1	Intron
2L_8032747_SNP	G	A	A	0.05806	9	146	2.242	1.54e-05	FBgn0044323	Cka	Intron	FBgn0031976	CG7367	Intron
2L_8032759_SNP	G	T	T	0.05806	9	146	2.242	1.54e-05	FBgn0044323	Cka	Intron	FBgn0031976	CG7367	Intron
2L_7767021_INS	CCA	C	C	0.09032	14	141	1.885	1.58e-05	FBgn0031945	CG7191	Upstream
2L_7767024_DEL	T	TA	TA	0.09032	14	141	1.885	1.58e-05	FBgn0031945	CG7191	Upstream
2R_5106714_SNP	C	A	A	0.06667	10	140	2.244	1.64e-05
3R_25101028_SNP	A	G	G	0.05195	8	146	2.48	1.66e-05
X_18036389_SNP	A	G	G	0.05195	8	146	2.368	1.67e-05
3R_19917168_INS	TGCCAAA	T	T	0.07237	11	141	2.251	1.68e-05	FBgn0053100	4EHP	Intron
3R_25210392_SNP	T	A	A	0.05195	8	146	2.591	1.68e-05	FBgn0004369	Ptp99A	Intron
3R_19175562_SNP	C	T	T	0.09677	15	140	1.932	1.69e-05	FBgn0264326	DNApol-epsilon	Synonymous_Coding
X_8549549_SNP	A	G	G	0.06494	10	144	2.172	1.71e-05
3R_19883791_DEL	ATC	A	ATC	0.05298	8	143	2.504	1.72e-05	FBgn0040283	SMC1	Upstream	FBgn0001230	Hsp68	Upstream
3R_11552419_SNP	T	A	A	0.05161	8	147	2.449	1.73e-05
3R_3393761_SNP	T	G	G	0.07692	12	144	2.09	1.78e-05
3R_3393861_SNP	C	T	T	0.07692	12	144	2.09	1.78e-05
2R_2438252_INS	TCAT	T	T	0.05479	8	138	2.367	1.8e-05	FBgn0086655	jing	Intron
2L_12610157_SNP	A	G	G	0.05882	9	144	2.284	1.82e-05	FBgn0085424	nub	Intron	FBgn0032439	Ref2	Downstream
X_6727249_SNP	T	A	T	0.1656	25	126	1.453	1.84e-05	FBgn0263968	nonC	Intron	FBgn0029909	CG12796	Upstream
2R_18275974_SNP	A	T	T	0.05882	9	144	2.297	1.84e-05	FBgn0034723	CG13506	Intron
3R_23474742_DEL	C	AATA	AATA	0.05195	8	146	2.487	1.85e-05	FBgn0051058	CG31058	Codon_Deletion	FBgn0051057	tau	Intron
3R_24683972_SNP	T	G	G	0.07895	12	140	2.009	1.87e-05	FBgn0265274	Inx3	Intron	FBgn0264324	spg	Intron
2L_12265179_SNP	A	C	C	0.06579	10	142	2.286	1.88e-05	FBgn0000114	aret	Intron
3R_21503055_SNP	T	G	G	0.05161	8	147	2.546	1.89e-05	FBgn0039355	CG4730	Non_Synonymous_Coding	FBgn0039354	Lgr3	Downstream
3R_21503058_SNP	T	G	G	0.05161	8	147	2.546	1.89e-05	FBgn0039355	CG4730	Non_Synonymous_Coding	FBgn0039354	Lgr3	Downstream
X_3333899_SNP	A	T	T	0.06494	10	144	2.367	1.9e-05	FBgn0029657	CG12535	Intron
X_17922048_SNP	T	A	A	0.05882	9	144	2.333	1.97e-05	FBgn0003380	Sh	Intron	FBgn0030887	CG6867	Intron
2L_9074827_SNP	A	G	G	0.05298	8	143	2.35	2.05e-05
3R_10586273_SNP	C	G	G	0.05298	8	143	2.409	2.08e-05	FBgn0263929	jvl	Intron
3R_20467872_SNP	T	A	A	0.05195	8	146	2.378	2.1e-05	FBgn0039214	CG5794	Intron
3R_13913000_SNP	T	G	G	0.05195	8	146	2.626	2.11e-05
3R_18876184_SNP	G	T	T	0.05128	8	148	2.7	2.12e-05	FBgn0039044	p53	Intron
2L_6552050_SNP	T	A	A	0.08442	13	141	1.917	2.14e-05
3R_19419676_SNP	G	C	C	0.05844	9	145	2.484	2.14e-05	FBgn0039092	CG16723	Synonymous_Coding
X_16030838_SNP	T	G	G	0.06536	10	143	2.165	2.15e-05	FBgn0042650	disco-r	Intron
3R_20468107_SNP	T	G	G	0.05161	8	147	2.372	2.2e-05	FBgn0039214	CG5794	Intron
3R_23736735_SNP	A	G	A	0.05161	8	147	2.602	2.22e-05
3L_5354499_SNP	C	T	T	0.07237	11	141	2.127	2.22e-05	FBgn0035600	CG4769	Intron
2L_1451509_SNP	T	C	C	0.05298	8	143	2.468	2.28e-05
3R_17321511_SNP	A	G	G	0.05333	8	142	2.388	2.31e-05
3R_11274414_SNP	A	G	A	0.07051	11	145	2.222	2.32e-05	FBgn0038341	CG14869	Synonymous_Coding
3R_12001472_SNP	T	A	A	0.05195	8	146	2.415	2.37e-05	FBgn0038404	CG8925	Intron
3R_19534459_SNP	T	A	A	0.07143	10	130	2.371	2.39e-05	FBgn0051414	CG31414	Downstream
2L_12262440_SNP	T	C	C	0.05229	8	145	2.443	2.4e-05	FBgn0000114	aret	Intron
3R_11078133_SNP	T	C	C	0.1961	30	123	1.354	2.44e-05	FBgn0259823	CG42404	Synonymous_Coding
3R_20482598_SNP	T	A	A	0.07843	12	141	2.052	2.46e-05	FBgn0039215	CG6695	Non_Synonymous_Coding
3R_19042575_SNP	G	C	C	0.05263	8	144	2.613	2.48e-05	FBgn0262975	cnc	Intron
3R_12001562_SNP	T	C	C	0.08609	13	138	1.913	2.5e-05	FBgn0038404	CG8925	Intron
3R_18272317_SNP	G	T	T	0.05882	9	144	2.278	2.52e-05	FBgn0038968	CG12499	Upstream	FBgn0085317	CG34288	Downstream
3R_23505823_DEL	A	ATAGAA	ATAGAA	0.06711	10	139	2.224	2.57e-05	FBgn0039538	CG12883	UTR_3_Prime	FBgn0003330	Sce	Downstream
3R_18726630_SNP	A	T	T	0.06452	10	145	2.269	2.61e-05	FBgn0017590	klg	Intron
X_17922690_SNP	T	A	A	0.06452	10	145	2.191	2.66e-05	FBgn0003380	Sh	Intron	FBgn0030887	CG6867	Downstream
X_18820629_SNP	T	C	C	0.0719	11	142	2.029	2.66e-05
X_6048541_SNP	T	C	C	0.05806	9	146	2.361	2.68e-05	FBgn0264386	Ca-alpha1T	Intron
3R_15852050_SNP	T	C	C	0.05844	9	145	2.437	2.75e-05	FBgn0243511	psidin	UTR_3_Prime	FBgn0038765	CG4424	Downstream
3R_20388331_SNP	G	A	G	0.1126	17	134	1.724	2.88e-05	FBgn0039209	CG13624	Synonymous_Coding
3L_9847103_SNP	A	G	G	0.09211	14	138	1.86	2.94e-05	FBgn0004390	Gap1	Intron
3R_17067496_INS	AAATTCCC	A	A	0.05369	8	141	2.349	3.02e-05	FBgn0038873	CG5892	Upstream
3R_11678198_SNP	A	G	G	0.05128	8	148	2.387	3.1e-05	FBgn0265048	cv-d	Intron
3R_18573126_SNP	C	T	T	0.05921	9	143	2.5	3.1e-05	FBgn0039020	CG17141	Synonymous_Coding	FBgn0051139	CG31139	Downstream	FBgn0039019	HP1c	Downstream
3R_21923969_SNP	T	C	C	0.0719	11	142	2.131	3.11e-05	FBgn0039411	dys	Upstream
2L_13578133_DEL	G	GCAG	GCAG	0.07333	11	139	2.115	3.23e-05	FBgn0259984	kuz	Intron
X_3334548_SNP	G	A	A	0.05195	8	146	2.25	3.27e-05	FBgn0029657	CG12535	Intron
3L_20514590_SNP	T	C	C	0.05882	9	144	2.264	3.28e-05	FBgn0037009	CG5104	Non_Synonymous_Coding	FBgn0037008	mTerf3	Upstream	FBgn0037010	CG4825	Downstream
3R_23287510_SNP	C	T	C	0.06536	10	143	2.222	3.32e-05
3R_11770432_SNP	A	G	G	0.0719	11	142	2.087	3.38e-05	FBgn0013334	Sap47	Intron
3R_18573137_SNP	A	G	G	0.05263	8	144	2.612	3.51e-05	FBgn0039020	CG17141	Synonymous_Coding	FBgn0051139	CG31139	Downstream	FBgn0039019	HP1c	Downstream
3R_18573138_SNP	C	T	T	0.05263	8	144	2.612	3.51e-05	FBgn0039020	CG17141	Synonymous_Coding	FBgn0051139	CG31139	Downstream	FBgn0039019	HP1c	Downstream
3R_26173969_SNP	G	A	A	0.05161	8	147	2.477	3.52e-05	FBgn0010113	hdc	Intron
2L_12266563_SNP	C	T	T	0.05128	8	148	2.451	3.53e-05	FBgn0000114	aret	Intron
2L_12266950_SNP	A	C	C	0.06623	10	141	2.184	3.53e-05	FBgn0000114	aret	Intron
3L_5354439_SNP	C	T	T	0.07843	12	141	2.001	3.55e-05	FBgn0035600	CG4769	Intron
3L_5354444_SNP	T	G	G	0.07843	12	141	2.001	3.55e-05	FBgn0035600	CG4769	Intron
3R_10759624_SNP	G	A	A	0.05195	8	146	2.373	3.56e-05
3R_10759634_SNP	A	C	C	0.05195	8	146	2.373	3.56e-05
3L_5354479_SNP	A	T	T	0.07843	12	141	1.999	3.6e-05	FBgn0035600	CG4769	Intron
3L_5354480_SNP	A	T	T	0.07843	12	141	1.999	3.6e-05	FBgn0035600	CG4769	Intron
3R_19917469_SNP	G	C	C	0.09032	14	141	1.869	3.62e-05	FBgn0053100	4EHP	Intron
3R_18417140_SNP	T	C	C	0.08553	13	139	2.001	3.69e-05	FBgn0051158	Efa6	Intron
3R_19414922_SNP	T	C	C	0.06623	10	141	2.353	3.7e-05	FBgn0039091	CG10182	Synonymous_Coding	FBgn0053337	CG33337	Downstream
3R_11076877_SNP	T	G	G	0.1046	16	137	1.714	3.71e-05	FBgn0259823	CG42404	Intron
3R_12410238_SNP	T	G	G	0.06452	10	145	2.146	3.77e-05	FBgn0020907	Scp2	Upstream
X_21119508_SNP	C	A	A	0.07097	11	144	2.102	3.78e-05	FBgn0052521	CG32521	Intron
3R_21971128_SNP	G	A	A	0.1325	20	131	1.582	3.86e-05
3L_5354472_SNP	A	T	T	0.07792	12	142	1.991	3.88e-05	FBgn0035600	CG4769	Intron
3R_17986421_DEL	G	GCGGG	GCGGG	0.09934	15	136	1.861	3.9e-05	FBgn0051163	SKIP	Intron
3R_24132048_SNP	C	T	C	0.08497	13	140	2.027	4.01e-05
3R_22657604_SNP	A	G	G	0.08497	13	140	1.941	4.26e-05	FBgn0262473	Tl	Intron
3R_21487418_SNP	A	T	T	0.07285	11	140	2.147	4.39e-05	FBgn0261986	RASSF8	Upstream	FBgn0027508	tankyrase	Upstream
3R_22348817_SNP	A	C	C	0.06452	10	145	2.174	4.41e-05	FBgn0039431	CG6490	Intron
3R_16924276_SNP	A	C	C	0.05195	8	146	2.449	4.45e-05	FBgn0038854	CG7044	Synonymous_Coding	FBgn0038853	RhoGAP93B	Upstream
3R_22707611_SNP	T	A	A	0.05128	8	148	2.556	4.81e-05	FBgn0004359	T48	UTR_5_Prime	FBgn0003267	ro	Upstream
3R_27123781_SNP	G	C	C	0.0604	9	140	2.397	4.93e-05
3R_19917361_SNP	G	A	A	0.0974	15	139	1.804	4.99e-05	FBgn0053100	4EHP	Intron
3R_23852854_DEL	C	CAATGCATTGAACA	CAATGCATTGAACA	0.05161	8	147	2.585	5.1e-05	FBgn0085391	CG34362	Intron
3R_24960120_SNP	A	C	C	0.05844	9	145	2.377	5.18e-05	FBgn0028671	Vha100-1	Intron
X_21120176_SNP	C	T	T	0.05128	8	148	2.487	5.25e-05	FBgn0052521	CG32521	Intron	FBgn0031168	CG1722	Downstream
3R_19883893_SNP	T	C	T	0.05369	8	141	2.434	5.26e-05	FBgn0040283	SMC1	Upstream	FBgn0001230	Hsp68	Upstream
2R_7444493_SNP	G	C	C	0.0596	9	142	2.303	5.32e-05
X_18036839_SNP	T	C	C	0.05594	8	135	2.234	5.36e-05
3R_27122262_SNP	G	C	C	0.05806	9	146	2.366	5.43e-05
3R_26972527_DEL	T	TACTCTATTCCGAAAAGTGCAGGCAT	TACTCTATTCCGAAAAGTGCAGGCAT	0.05333	8	142	2.399	5.51e-05	FBgn0013973	Gycbeta100B	Intron
3R_20776201_DEL	TT	T	TT	0.09353	13	126	1.978	5.66e-05	FBgn0039255	CG13646	Downstream
X_13155905_SNP	A	T	T	0.09091	14	140	1.821	5.68e-05	FBgn0000346	comt	UTR_3_Prime	FBgn0041210	HDAC4	Downstream
3R_20972622_SNP	G	C	C	0.0719	11	142	2.175	5.71e-05
3R_19917167_SNP	G	T	T	0.08497	13	140	1.988	5.75e-05	FBgn0053100	4EHP	Intron
3R_19409487_SNP	T	C	C	0.0719	11	142	2.219	6e-05
3R_25085669_SNP	G	A	A	0.1242	19	134	1.663	6.24e-05
3R_15895404_SNP	G	A	A	0.08609	13	138	1.939	6.41e-05
3R_21975013_SNP	T	C	C	0.05128	8	148	2.383	6.49e-05
3L_9846750_SNP	T	A	A	0.0915	14	139	1.852	6.53e-05	FBgn0004390	Gap1	Intron
2L_10550546_SNP	T	C	C	0.05161	8	147	2.377	6.55e-05	FBgn0051721	Trim9	Intron
3R_17986702_SNP	A	G	G	0.08553	13	139	2.006	6.64e-05	FBgn0051163	SKIP	Intron
3R_17986673_SNP	G	A	A	0.08553	13	139	2.006	6.73e-05	FBgn0051163	SKIP	Intron
3R_18002008_SNP	T	A	A	0.07843	12	141	2.023	6.89e-05	FBgn0051163	SKIP	Intron
2L_18304445_SNP	C	G	G	0.05195	8	146	2.422	7.01e-05
3R_26174080_SNP	T	A	A	0.05161	8	147	2.408	7.05e-05	FBgn0010113	hdc	Intron
3R_26691944_SNP	A	C	A	0.1373	21	132	1.582	7.14e-05
3R_26174077_SNP	C	T	T	0.05195	8	146	2.406	7.4e-05	FBgn0010113	hdc	Intron
3R_26341411_SNP	C	T	T	0.07143	11	143	2.112	7.75e-05	FBgn0039784	CG9698	Synonymous_Coding
3R_26341423_SNP	C	G	G	0.07143	11	143	2.112	7.75e-05	FBgn0039784	CG9698	Non_Synonymous_Coding
3R_15895827_SNP	C	G	G	0.05844	9	145	2.31	8.17e-05
2R_16532155_SNP	T	C	C	0.07792	12	142	1.986	8.19e-05	FBgn0034537	DMAP1	Synonymous_Coding	FBgn0061361	CG33786	Upstream	FBgn0061362	CG33785	Upstream
3R_17146725_SNP	T	G	G	0.07843	12	141	2.011	8.6e-05	FBgn0038881	CG16791	UTR_3_Prime
3R_23852962_SNP	C	T	T	0.05405	8	140	2.528	8.81e-05	FBgn0085391	CG34362	Intron
3L_9591705_SNP	T	G	G	0.07692	12	144	1.959	9.1e-05	FBgn0036014	CG3222	Upstream	FBgn0036013	CG14177	Downstream
3R_26468719_SNP	G	A	A	0.05229	8	145	2.526	9.17e-05	FBgn0051013	CG31013	Downstream
3R_26468715_SNP	T	C	C	0.05195	8	146	2.526	9.18e-05	FBgn0051013	CG31013	Downstream
3R_27429311_SNP	C	A	A	0.05229	8	145	2.467	9.25e-05	FBgn0039858	CycG	Intron
3R_21492499_SNP	T	G	G	0.1032	16	139	1.733	9.36e-05	FBgn0039354	Lgr3	Intron
2L_12270571_SNP	G	A	A	0.05263	8	144	2.431	9.38e-05	FBgn0000114	aret	Intron
3R_19655728_SNP	C	T	T	0.1118	17	135	1.706	9.43e-05	FBgn0085384	CG34355	Synonymous_Coding
3R_20383055_DEL	G	GA	GA	0.05844	9	145	2.288	9.45e-05	FBgn0004190	snRNA:U6:96Ac	Downstream	FBgn0039209	CG13624	Downstream	FBgn0004189	snRNA:U6:96Ab	Downstream	FBgn0039208	Esyt2	Downstream
3R_25322453_SNP	T	C	C	0.06536	10	143	2.198	9.67e-05	FBgn0039667	CG2010	Intron
