# Supplementary material for: The Genetic Architecture of Natural Variation in Recombination Rate in Drosophila melanogaster
Source: PLoS Genet. 2016 Apr 1;12(4):e1005951. doi: 10.1371/journal.pgen.1005951 (PMC4817973; doi:10.1371/journal.pgen.1005951)
Supplement: S7 Table — Results from GWA on e ro data set excluding DGRP lines with an inversion on 3R or any polymorphic inversions. (XLSX) [file pgen.1005951.s015.xlsx]

## Sheet: S7 Table
ID	Minor Allele	Major Allele	Reference Allele	Minor Allele Frequency	Minor Allele Count	Major Allele Count	Effect	P-value	Flybase ID Gene 1	Gene Name 1	Site Class 1
3R_22077370_SNP	T	C	C	0.06557	8	114	3.369	3.71769e-10	FBgn0261708	CR42745	Exon
3L_8201612_SNP	T	C	C	0.05556	7	119	3.385	6.89476e-10
X_8549549_SNP	A	G	G	0.05469	7	121	3.274	1.4209e-09
2L_2631679_SNP	T	C	C	0.088	11	114	2.739	2.06109e-09
2L_2630015_SNP	T	A	A	0.1008	13	116	2.364	4.46526e-09
2L_2630016_SNP	A	T	T	0.1008	13	116	2.364	4.46526e-09
2L_2630028_SNP	A	G	G	0.1008	13	116	2.364	4.46526e-09
2L_2630035_SNP	T	C	C	0.1008	13	116	2.364	4.46526e-09
2L_2630019_SNP	G	C	C	0.1008	13	116	2.33	7.65167e-09
2L_2630918_SNP	G	A	A	0.064	8	117	3.062	8.21795e-09
3R_11711965_SNP	A	T	T	0.05512	7	120	3.208	9.27772e-09
2L_7766066_SNP	C	G	G	0.06923	9	121	2.858	9.80525e-09	FBgn0031944	CG7196	Downstream
2L_16330317_SNP	T	A	A	0.06202	8	121	2.999	1.09772e-08	FBgn0040984	CG4440	UTR_3_Prime
2R_18451837_SNP	T	C	C	0.05833	7	113	3.173	1.27208e-08	FBgn0260866	dnr1	Non_Synonymous_Coding
2L_2631396_SNP	A	C	C	0.1094	14	114	2.274	1.52102e-08
2L_2630587_SNP	A	G	G	0.1008	13	116	2.28	1.77888e-08
2L_2631465_INS	GGTA	G	G	0.09375	12	116	2.494	1.8819e-08
2L_2630393_SNP	G	T	T	0.1008	13	116	2.287	1.93516e-08
2L_14502808_SNP	T	A	A	0.08594	11	117	2.593	2.23206e-08
2L_2630304_SNP	C	T	T	0.1231	16	114	2.026	2.43518e-08
2L_2629929_SNP	C	T	T	0.1016	13	115	2.259	2.89561e-08
2L_2631753_SNP	T	A	A	0.1	13	117	2.371	3.34822e-08
3L_1456902_SNP	T	C	C	0.05556	7	119	3.146	3.36113e-08	FBgn0003138	Ptp61F	Intron
2L_2627934_SNP	C	A	A	0.1102	14	113	2.172	3.44846e-08
3R_11811770_SNP	G	C	C	0.05426	7	122	2.84	3.46288e-08	FBgn0003507	srp	Upstream
2L_2629729_SNP	G	T	T	0.1154	15	115	2.115	3.64121e-08
2L_2629915_SNP	A	G	G	0.1154	15	115	2.115	3.64121e-08
2L_2629944_SNP	T	C	C	0.1154	15	115	2.115	3.64121e-08
2L_2628410_SNP	T	C	C	0.1154	15	115	2.099	4.36317e-08
2L_2628019_SNP	C	A	A	0.1094	14	114	2.145	5.52057e-08
2L_2631459_DEL	C	CCCG	CCCG	0.07874	10	117	2.65	5.64162e-08
3R_23142479_SNP	C	T	T	0.07087	9	118	2.779	5.69007e-08	FBgn0039510	CG3339	Intron
2L_7769581_SNP	G	C	C	0.05385	7	123	3.121	5.9404e-08	FBgn0031945	CG7191	Intron
2L_3612475_SNP	T	C	C	0.05691	7	116	3.065	6.77081e-08
2L_2628668_SNP	A	T	T	0.1628	21	108	1.821	8.66693e-08
3R_20541038_SNP	A	G	G	0.05426	7	122	2.322	9.01902e-08	FBgn0039217	CG13627	Synonymous_Coding
3R_20543333_SNP	A	C	C	0.05426	7	122	2.317	1.06383e-07	FBgn0039218	Rpb10	UTR_5_Prime
2L_9088828_SNP	T	C	C	0.07087	9	118	2.444	1.09666e-07	FBgn0032095	Toll-4	Synonymous_Coding
3R_11710508_INS	TGTT	T	T	0.05217	6	109	3.258	1.19652e-07
2R_10706098_SNP	C	T	T	0.05426	7	122	2.942	1.2219e-07	FBgn0033969	CG10202	Synonymous_Coding
3L_1456574_SNP	G	A	A	0.06299	8	119	2.829	1.2764e-07	FBgn0003138	Ptp61F	Intron
2R_9395335_SNP	C	T	T	0.05469	7	121	2.964	1.28544e-07	FBgn0024556	EfTuM	Synonymous_Coding
2R_9394974_SNP	T	C	C	0.05426	7	122	2.953	1.42913e-07	FBgn0033846	mip120	Intron
2R_9395041_SNP	A	T	T	0.05426	7	122	2.953	1.42913e-07	FBgn0033846	mip120	Intron
2R_16530532_SNP	A	C	C	0.06452	8	116	2.831	1.45451e-07	FBgn0061361	CG33786	Non_Synonymous_Coding
3R_11711860_SNP	C	T	T	0.06202	8	121	2.763	1.84804e-07
2R_6141292_SNP	A	T	T	0.05426	7	122	3.046	2.04139e-07	FBgn0033500	CG12913	Non_Synonymous_Coding
3R_11920465_DEL	A	AGAGGCAA	AGAGGCAA	0.05556	7	119	2.239	2.39023e-07	FBgn0026059	Mhcl	Intron
2L_9687347_SNP	C	A	A	0.05645	7	117	2.807	2.98344e-07	FBgn0000273	Pka-C1	Intron
2L_2631452_SNP	T	C	C	0.09302	12	117	2.328	3.2014e-07
2L_9074788_SNP	A	T	T	0.05469	7	121	2.906	3.20933e-07
3R_23198956_SNP	A	C	C	0.05469	7	121	2.239	3.52987e-07	FBgn0260487	CG42534	Downstream
3R_20544983_SNP	G	T	T	0.07752	10	119	2.06	3.67629e-07	FBgn0039219	CG13630	Synonymous_Coding
3R_11687887_SNP	C	T	T	0.05426	7	122	3.004	3.84451e-07	FBgn0051183	CG31183	Synonymous_Coding
2L_2632099_SNP	A	G	G	0.1172	15	113	1.973	3.87877e-07
3L_1456971_SNP	A	T	T	0.06202	8	121	2.728	3.88714e-07	FBgn0003138	Ptp61F	Intron
3L_1456953_SNP	A	C	C	0.0625	8	120	2.714	4.57334e-07	FBgn0003138	Ptp61F	Intron
2L_7767243_SNP	T	C	C	0.05385	7	123	2.963	4.96072e-07	FBgn0031945	CG7191	Upstream
X_3334702_SNP	G	C	C	0.05785	7	114	2.876	5.22925e-07	FBgn0029657	CG12535	Intron
3R_10834430_SNP	C	T	T	0.05556	7	119	2.679	5.51207e-07
3L_1393055_SNP	A	G	G	0.06154	8	122	2.734	5.60208e-07	FBgn0003138	Ptp61F	Intron
3R_21967979_SNP	T	A	A	0.05426	7	122	2.948	5.60709e-07
2L_12817811_SNP	T	G	G	0.05645	7	117	2.853	5.92315e-07	FBgn0015399	kek1	UTR_3_Prime
2L_2628835_SNP	T	G	G	0.1016	13	115	2.073	6.2124e-07
2R_8700325_SNP	C	T	T	0.1094	14	114	1.986	6.33242e-07
X_17923037_SNP	C	G	G	0.05469	7	121	2.925	6.54254e-07	FBgn0003380	Sh	Intron
2L_7760128_SNP	A	G	G	0.05426	7	122	2.869	6.83201e-07	FBgn0031944	CG7196	Intron
3R_22348818_SNP	G	C	C	0.0625	8	120	2.524	6.98951e-07	FBgn0039431	CG6490	Intron
X_16875596_SNP	C	A	A	0.05691	7	116	2.892	7.62634e-07	FBgn0030810	CG9059	Intron
2R_7968428_SNP	G	C	C	0.0873	11	115	2.155	7.72185e-07	FBgn0033680	CG13186	Upstream
2L_7763275_SNP	A	G	G	0.06299	8	119	2.577	7.99677e-07	FBgn0031944	CG7196	Intron
3R_11162200_SNP	G	A	A	0.06154	8	122	2.509	8.13073e-07	FBgn0038320	Sra-1	Synonymous_Coding
2L_15840654_SNP	G	T	T	0.05512	7	120	2.931	8.37431e-07
2L_2630667_SNP	T	C	C	0.1016	13	115	2.016	8.84205e-07
2R_9143227_SNP	G	C	C	0.07087	9	118	2.478	9.73777e-07	FBgn0265443	CR44343	Upstream
3L_8912025_SNP	T	C	T	0.05426	7	122	2.83	1.05845e-06	FBgn0035936	Tsp66E	Intron
3R_20290651_SNP	A	C	C	0.1032	13	113	2.099	1.12583e-06
3R_2841101_SNP	A	T	T	0.07317	9	114	2.45	1.13465e-06
3L_1456916_SNP	A	C	C	0.06923	9	121	2.474	1.14453e-06	FBgn0003138	Ptp61F	Intron
3R_11687896_SNP	T	G	G	0.06202	8	121	2.732	1.1741e-06	FBgn0051183	CG31183	Synonymous_Coding
3L_1455925_SNP	T	G	G	0.08527	11	118	2.138	1.17722e-06	FBgn0003138	Ptp61F	Intron
3L_1455555_SNP	A	C	C	0.08594	11	117	2.142	1.18952e-06	FBgn0003138	Ptp61F	Intron
3R_10834367_SNP	A	G	G	0.056	7	118	2.694	1.26673e-06
3R_21827395_SNP	A	T	T	0.05469	7	121	2.121	1.33806e-06	FBgn0002735	E(spl)mgamma-HLH	Downstream
3R_24132048_SNP	C	T	C	0.07874	10	117	2.575	1.35119e-06
3L_1074580_SNP	T	C	C	0.08462	11	119	1.876	1.3981e-06	FBgn0004870	bab1	Intron
3L_5796400_SNP	G	A	G	0.06923	9	121	2.501	1.49215e-06	FBgn0259167	CG42272	Non_Synonymous_Coding
3R_26341342_SNP	T	A	A	0.07937	10	116	2.515	1.52596e-06	FBgn0039784	CG9698	Non_Synonymous_Coding
2L_2632238_SNP	G	A	A	0.1938	25	104	1.429	1.53283e-06
X_3333899_SNP	A	T	T	0.06202	8	121	2.428	1.5775e-06	FBgn0029657	CG12535	Intron
2L_10791112_INS	T	TTT	T	0.06202	8	121	2.597	1.5877e-06	FBgn0051869	CG31869	Intron
2R_9355785_SNP	A	G	G	0.336	42	83	1.273	1.65135e-06	FBgn0000119	arr	Intron
3R_11688384_SNP	T	C	C	0.06154	8	122	2.675	1.66863e-06	FBgn0051183	CG31183	Non_Synonymous_Coding
3L_19933755_SNP	G	A	A	0.05263	6	108	2.994	1.70523e-06	FBgn0004852	Ac76E	Intron
2L_16550646_SNP	C	A	A	0.05385	7	123	2.733	1.7361e-06	FBgn0259735	CG42389	Intron
3R_17478255_SNP	A	G	G	0.05691	7	116	2.613	1.76107e-06	FBgn0011766	E2f	Intron
2R_9142403_SNP	T	C	C	0.06299	8	119	2.469	1.78186e-06	FBgn0265443	CR44343	Exon
2L_11953790_DEL	C	CTGATAAGATGGCTTTGATCTATCCCAC	CTGATAAGATGGCTTTGATCTATCCCAC	0.05469	7	121	2.559	1.88709e-06	FBgn0263019	CR43314	Exon
3R_20542837_SNP	A	G	G	0.05426	7	122	2.069	1.95591e-06	FBgn0039217	CG13627	Intron
3R_22151453_DEL	A	CCTTTTCAAATCCCCGATGATGATTTC	CCTTTTCAAATCCCCGATGATGATTTC	0.07031	9	119	2.58	1.99471e-06	FBgn0053970	CG33970	Intron
3R_20538756_SNP	A	C	C	0.05469	7	121	2.083	2.0043e-06	FBgn0039217	CG13627	UTR_5_Prime
3R_20520926_SNP	T	C	C	0.06154	8	122	2.004	2.01235e-06	FBgn0003429	slo	Intron
3R_22151484_DEL	T	TTTGCCACTT	TTTGCCACTT	0.07087	9	118	2.563	2.02275e-06	FBgn0053970	CG33970	Intron
3L_8442127_SNP	T	C	C	0.05469	7	121	2.753	2.03924e-06	FBgn0035896	CG6983	Intron
3R_23505354_SNP	A	G	G	0.05512	7	120	2.668	2.03949e-06	FBgn0039538	CG12883	Synonymous_Coding
3R_3393761_SNP	T	G	G	0.06923	9	121	2.516	2.03981e-06
3R_3393861_SNP	C	T	T	0.06923	9	121	2.516	2.03981e-06
3R_18726757_DEL	A	AA	AA	0.05691	7	116	2.719	2.11064e-06	FBgn0017590	klg	Intron
2L_10057665_SNP	A	G	G	0.072	9	116	2.469	2.22905e-06	FBgn0011823	Pen	UTR_5_Prime
2R_10706468_SNP	G	A	A	0.07812	10	118	2.269	2.28635e-06	FBgn0033969	CG10202	Intron
X_13282970_SNP	T	G	G	0.07812	10	118	2.191	2.32488e-06	FBgn0030481	CG1662	Downstream
3R_21968056_SNP	G	C	C	0.06202	8	121	2.628	2.36244e-06
3R_20776201_DEL	TT	T	TT	0.06897	8	108	2.746	2.36304e-06	FBgn0039255	CG13646	Downstream
3R_21590062_DEL	G	GCTGG	GCTGG	0.05983	7	110	2.867	2.38613e-06
3L_1455295_SNP	G	A	A	0.09302	12	117	1.993	2.42088e-06	FBgn0003138	Ptp61F	Intron
3R_20383055_DEL	G	GA	GA	0.05426	7	122	2.839	2.46906e-06	FBgn0004190	snRNA:U6:96Ac	Downstream
X_16067327_SNP	A	C	A	0.07752	10	119	2.279	2.48837e-06
3L_9844532_SNP	T	A	A	0.06299	8	119	2.635	2.50458e-06	FBgn0004390	Gap1	Intron
2R_13991527_SNP	T	C	C	0.05426	7	122	2.637	2.56536e-06	FBgn0034301	CG5756	Synonymous_Coding
3R_20537691_SNP	T	C	C	0.05512	7	120	2.062	2.57168e-06	FBgn0003429	slo	Downstream
2L_13032232_SNP	A	C	C	0.07031	9	119	2.438	2.57592e-06	FBgn0262160	CG9932	Intron
X_16067311_SNP	G	T	G	0.07692	10	120	2.274	2.59152e-06
3R_20538757_SNP	A	C	C	0.05426	7	122	2.06	2.64846e-06	FBgn0039217	CG13627	UTR_5_Prime
2L_7760144_SNP	C	T	T	0.05385	7	123	2.721	2.74072e-06	FBgn0031944	CG7196	Intron
3R_23226336_SNP	C	T	T	0.06299	8	119	2.198	2.81678e-06	FBgn0016061	side	Intron
3R_10834414_SNP	T	C	C	0.07031	9	119	1.924	2.87079e-06
X_16373123_SNP	A	G	G	0.06977	9	120	2.436	2.92649e-06	FBgn0264255	para	Intron
2L_10043927_INS	ATTCTACCA	A	A	0.05	6	114	2.934	2.92854e-06
3L_9110092_SNP	A	C	C	0.06154	8	122	2.596	2.9552e-06	FBgn0011206	bol	Intron
3R_11062857_SNP	A	C	C	0.06154	8	122	2.374	3.08376e-06	FBgn0045035	tefu	Non_Synonymous_Coding
2L_10170856_SNP	G	A	A	0.06154	8	122	2.65	3.08629e-06	FBgn0265002	CG44153	Intron
2R_20106702_DEL	C	CC	CC	0.1028	11	96	2.226	3.1168e-06	FBgn0050419	CG30419	Intron
3R_23023994_SNP	C	T	T	0.07087	9	118	2.453	3.21902e-06
2R_7969265_SNP	T	C	C	0.08527	11	118	2.014	3.22587e-06	FBgn0033680	CG13186	UTR_3_Prime
3R_12052379_SNP	A	C	C	0.05512	7	120	2.475	3.35312e-06	FBgn0040071	tara	Intron
X_18036704_SNP	T	G	G	0.09302	12	117	2.148	3.38017e-06
2R_7970219_SNP	G	C	C	0.08594	11	117	2.007	3.54828e-06	FBgn0033680	CG13186	Downstream
2R_4951345_SNP	A	T	T	0.07143	8	104	2.607	3.59261e-06	FBgn0011746	ana	Intron
3R_23226359_SNP	A	G	G	0.06452	8	116	2.188	3.63547e-06	FBgn0016061	side	Intron
3L_11506133_SNP	T	G	G	0.06195	7	106	2.641	3.68498e-06	FBgn0003373	Sgs3	Non_Synonymous_Coding
3R_25812761_SNP	G	C	C	0.05469	7	121	2.921	3.76034e-06	FBgn0039728	CG7896	Non_Synonymous_Coding
2L_13032229_INS	GG	G	G	0.07752	10	119	2.28	3.91215e-06	FBgn0262160	CG9932	Intron
2L_13032233_SNP	G	C	C	0.07752	10	119	2.28	3.91215e-06	FBgn0262160	CG9932	Intron
3L_10748779_SNP	T	A	A	0.05691	7	116	2.791	4.00697e-06
2L_6149005_SNP	T	G	G	0.05385	7	123	2.69	4.15152e-06
2R_9106136_SNP	T	G	G	0.06154	8	122	2.529	4.30201e-06	FBgn0033809	CG4630	Intron
2R_7921495_SNP	C	T	T	0.136	17	108	1.654	4.34822e-06	FBgn0033677	CG8321	UTR_5_Prime
2R_7956219_SNP	C	T	T	0.1484	19	109	1.595	4.36554e-06	FBgn0033679	CG8888	Intron
3R_10597721_SNP	C	T	T	0.06349	8	118	2.4	4.40635e-06	FBgn0263929	jvl	Intron
3R_19409487_SNP	T	C	C	0.05469	7	121	2.928	4.50321e-06
3R_26341348_SNP	A	G	G	0.09375	12	116	2.225	4.50746e-06	FBgn0039784	CG9698	Synonymous_Coding
3R_16597923_SNP	A	G	G	0.1016	13	115	2.164	4.55528e-06	FBgn0046689	Takl1	Synonymous_Coding
3R_11802097_SNP	G	T	T	0.1102	14	113	1.916	4.58966e-06	FBgn0022787	Hel89B	Intron
2L_2085036_SNP	T	G	G	0.05	6	114	2.762	4.60887e-06	FBgn0053516	dpr3	Intron
3R_16736919_SNP	T	C	C	0.06349	8	118	2.461	4.65259e-06	FBgn0051191	CG31191	UTR_3_Prime
3L_15441280_SNP	G	C	C	0.0625	8	120	2.469	4.80037e-06
2L_7767080_SNP	A	G	G	0.09375	12	116	2.091	4.81967e-06	FBgn0031945	CG7191	Upstream
3R_25731500_SNP	A	T	T	0.08594	11	117	2.258	4.96442e-06	FBgn0039719	CG15515	Intron
3R_25731563_SNP	A	G	G	0.08594	11	117	2.254	5.02751e-06	FBgn0039719	CG15515	Intron
3R_5353631_INS	AA	A	A	0.075	9	111	2.263	5.04927e-06	FBgn0000244	by	Downstream
2R_3896083_SNP	A	G	A	0.312	39	86	1.238	5.0497e-06	FBgn0013308	Odc2	Synonymous_Coding
3R_22151481_SNP	C	T	T	0.07812	10	118	2.354	5.06566e-06	FBgn0053970	CG33970	Intron
3R_20482598_SNP	T	A	A	0.07874	10	117	2.314	5.13188e-06	FBgn0039215	CG6695	Non_Synonymous_Coding
2L_8096740_SNP	T	C	C	0.1129	14	110	1.901	5.13952e-06	FBgn0261822	Bsg	Intron
2L_10133276_DEL	T	TA	TA	0.07937	10	116	2.252	5.26605e-06	FBgn0265002	CG44153	Intron
3R_20545307_SNP	A	T	T	0.06202	8	121	1.971	5.289e-06	FBgn0004885	tok	Upstream
3L_15440832_SNP	G	A	A	0.05426	7	122	2.618	5.49976e-06
2R_7956889_SNP	T	C	C	0.1094	14	114	1.78	5.58293e-06	FBgn0033679	CG8888	Intron
3R_11559634_SNP	T	G	G	0.05512	7	120	2.553	5.67591e-06
3R_17478312_SNP	T	C	C	0.06299	8	119	2.348	5.72489e-06	FBgn0011766	E2f	Intron
3R_25731525_SNP	C	G	G	0.08594	11	117	2.248	5.73737e-06	FBgn0039719	CG15515	Intron
X_1951033_SNP	C	T	T	0.2857	36	90	1.139	5.80337e-06	FBgn0025625	Sik2	Non_Synonymous_Coding
3R_19175421_SNP	A	G	G	0.09302	12	117	2.198	6.00302e-06	FBgn0264326	DNApol-epsilon	Synonymous_Coding
2R_7969137_SNP	T	C	C	0.09449	12	115	1.858	6.16416e-06	FBgn0033680	CG13186	Synonymous_Coding
3L_5796941_SNP	A	T	T	0.08594	11	117	2.156	6.17322e-06	FBgn0259167	CG42272	Intron
2L_6102766_SNP	T	G	G	0.07812	10	118	1.76	6.18069e-06	FBgn0051641	stai	Intron
2L_12292571_SNP	G	C	C	0.05426	7	122	2.561	6.24839e-06	FBgn0000114	aret	Intron
2L_10558851_SNP	A	G	G	0.06349	8	118	2.298	6.32071e-06	FBgn0051721	Trim9	Intron
X_17926074_DEL	T	TTTCATATACT	TTTCATATACT	0.06299	8	119	2.519	6.60877e-06	FBgn0003380	Sh	Intron
3R_20336079_SNP	A	T	T	0.05385	7	123	2.803	6.68525e-06	FBgn0004118	nAcRbeta-96A	Intron
2L_9074827_SNP	A	G	G	0.05426	7	122	2.6	6.68773e-06
3R_10622238_SNP	T	A	A	0.0625	8	120	2.471	6.72093e-06	FBgn0038260	CG14855	UTR_5_Prime
3L_9843580_SNP	C	T	T	0.09375	12	116	1.976	6.77749e-06	FBgn0004390	Gap1	Intron
3R_13807546_SNP	C	A	A	0.05469	7	121	2.45	6.81293e-06	FBgn0263995	cpo	Intron
3L_17005116_SNP	A	G	G	0.05426	7	122	2.631	6.9889e-06	FBgn0036684	CG3764	Start_Gained
2L_16519508_SNP	G	T	T	0.072	9	116	2.371	7.07945e-06	FBgn0032587	CG5953	Intron
X_8539183_SNP	T	C	C	0.05217	6	109	2.959	7.10545e-06	FBgn0004102	oc	Intron
2L_6804613_SNP	A	G	G	0.06202	8	121	2.448	7.10808e-06	FBgn0031861	CG17375	Downstream
3R_11722005_SNP	G	A	A	0.07812	10	118	2.16	7.13857e-06	FBgn0027657	glob1	Downstream
3R_19175539_SNP	C	T	T	0.1094	14	114	2.037	7.16479e-06	FBgn0264326	DNApol-epsilon	Synonymous_Coding
3R_23817615_SNP	T	A	A	0.05932	7	111	2.514	7.32187e-06
3R_18457165_DEL	T	TGTTT	TGTTT	0.07937	10	116	2.244	7.37604e-06	FBgn0020278	loco	Intron
2L_10060922_SNP	T	A	A	0.06202	8	121	2.503	7.55109e-06	FBgn0032178	Spn31A	Utr_5_Prime
2L_1184262_SNP	C	T	T	0.08462	11	119	2.025	7.57989e-06	FBgn0031321	Tgt	Intron
3R_10612592_SNP	G	A	A	0.2063	26	100	1.263	7.64011e-06	FBgn0263929	jvl	Intron
3L_10373527_DEL	T	TT	TT	0.06452	8	116	2.333	7.70232e-06
2L_10153087_SNP	A	G	G	0.06154	8	122	2.448	7.73911e-06	FBgn0265002	CG44153	Intron
2R_18936168_SNP	G	A	A	0.05085	6	112	2.704	7.75063e-06	FBgn0003900	twi	Downstream
3L_5990467_SNP	G	A	A	0.1085	14	115	1.802	7.79057e-06	FBgn0052406	CG32406	UTR_5_Prime
3R_26750342_SNP	A	T	T	0.05469	7	121	2.835	7.92946e-06	FBgn0020912	Ptx1	Intron
X_4645752_SNP	A	C	C	0.07937	10	116	2.078	8.07464e-06
2L_7768177_SNP	G	T	T	0.0678	8	110	2.392	8.10188e-06	FBgn0031945	CG7191	Intron
X_12495370_SNP	T	C	C	0.09302	12	117	2.057	8.17208e-06	FBgn0052654	Sec16	Intron
3R_25085669_SNP	G	A	A	0.1181	15	112	1.966	8.21551e-06
3L_9843431_SNP	A	G	G	0.09302	12	117	1.959	8.22632e-06	FBgn0004390	Gap1	Intron
2R_8761585_SNP	T	G	G	0.05691	7	116	2.815	8.30098e-06	FBgn0263446	CR43469	Exon
3R_11930686_SNP	G	A	A	0.056	7	118	2.329	8.41979e-06	FBgn0010379	Akt1	Downstream
2R_9142406_SNP	C	T	T	0.06977	9	120	2.195	8.45542e-06	FBgn0265443	CR44343	Exon
2R_2440093_SNP	A	C	C	0.05426	7	122	2.568	8.63499e-06	FBgn0086655	jing	Intron
3R_20527606_SNP	T	C	C	0.056	7	118	2.648	8.68583e-06	FBgn0003429	slo	Intron
3R_25322718_SNP	A	G	A	0.07031	9	119	2.509	8.70286e-06	FBgn0039667	CG2010	Intron
2R_2428894_SNP	T	G	G	0.05469	7	121	2.564	8.84097e-06	FBgn0086655	jing	Intron
3R_11698322_SNP	C	T	T	0.05426	7	122	2.432	8.87918e-06
2R_8546690_SNP	G	C	C	0.05385	7	123	2.614	9.05451e-06	FBgn0033763	CG8646	Non_Synonymous_Coding
3R_11147034_SNP	A	T	T	0.06202	8	121	2.469	9.17823e-06	FBgn0026441	ear	Intron
2L_1451509_SNP	T	C	C	0.05385	7	123	2.717	9.29804e-06
X_1950522_SNP	C	G	G	0.4435	55	69	1.033	9.30226e-06	FBgn0025625	Sik2	Non_Synonymous_Coding
3R_11930826_SNP	G	A	A	0.06452	8	116	1.86	9.46233e-06	FBgn0010379	Akt1	Downstream
3R_11721999_SNP	T	C	C	0.08661	11	116	2.035	9.47623e-06	FBgn0027657	glob1	Downstream
3R_17317394_SNP	A	G	G	0.05426	7	122	2.585	9.53781e-06
2L_7742981_SNP	T	C	C	0.05385	7	123	2.722	9.56957e-06	FBgn0031940	CG7214	Downstream
2L_7743053_SNP	C	T	T	0.05385	7	123	2.722	9.56957e-06	FBgn0031940	CG7214	Downstream
3R_11688605_SNP	A	G	A	0.125	16	112	1.697	9.59533e-06	FBgn0051183	CG31183	Intron
3R_11274414_SNP	A	G	A	0.07692	10	120	2.344	9.62247e-06	FBgn0038341	CG14869	Synonymous_Coding
2L_9096570_SNP	G	A	A	0.06977	9	120	2.225	9.87952e-06
3R_18882288_SNP	A	G	G	0.05385	7	123	2.804	1.04491e-05	FBgn0039045	CG17119	Intron
3L_10266913_SNP	G	A	A	0.05385	7	123	2.593	1.07868e-05	FBgn0036080	Or67d	Synonymous_Coding
3L_11238459_SNP	T	G	G	0.06202	8	121	2.622	1.08452e-05
X_8199556_SNP	G	A	A	0.06202	8	121	2.398	1.10838e-05	FBgn0015519	nAcRalpha-7E	Intron
2R_2428434_SNP	T	G	G	0.05426	7	122	2.565	1.10921e-05	FBgn0086655	jing	Intron
2R_2428451_SNP	T	G	G	0.05426	7	122	2.565	1.10921e-05	FBgn0086655	jing	Intron
3L_9285052_SNP	T	A	T	0.06557	8	114	2.457	1.13545e-05
3R_20467878_SNP	A	T	T	0.05469	7	121	2.535	1.15236e-05	FBgn0039214	CG5794	Intron
3R_11663755_SNP	C	T	T	0.07874	10	117	2.185	1.22011e-05	FBgn0003483	spn-E	Intron
2R_2438252_INS	TCAT	T	T	0.06612	8	113	2.395	1.25162e-05	FBgn0086655	jing	Intron
3R_18876184_SNP	G	T	T	0.05385	7	123	2.758	1.26263e-05	FBgn0039044	p53	Intron
2R_8547582_SNP	A	G	G	0.08462	11	119	2.044	1.29078e-05	FBgn0261673	nemy	Utr_3_Prime
X_16066818_SNP	T	A	T	0.08527	11	118	2.076	1.29214e-05
3R_9025512_SNP	T	A	A	0.05469	7	121	2.628	1.3448e-05
3R_21535093_SNP	G	C	C	0.05469	7	121	2.789	1.38137e-05	FBgn0051092	LpR2	Intron
X_3334548_SNP	G	A	A	0.0625	8	120	2.283	1.39017e-05	FBgn0029657	CG12535	Intron
3L_9821508_SNP	A	G	G	0.06977	9	120	2.255	1.39025e-05	FBgn0264489	CG43897	Intron
3R_21971128_SNP	G	A	A	0.1429	18	108	1.735	1.41016e-05
3R_24026500_SNP	C	A	A	0.06299	8	119	2.389	1.41169e-05	FBgn0085383	CG34354	Intron
2L_17583852_SNP	G	C	C	0.07031	9	119	2.25	1.42768e-05
3L_1393071_SNP	A	G	G	0.07752	10	119	2.175	1.52858e-05	FBgn0003138	Ptp61F	Intron
3R_25856271_SNP	T	C	C	0.06504	8	115	2.594	1.54827e-05	FBgn0026597	Axn	Intron
3R_11047599_SNP	C	T	C	0.05426	7	122	2.572	1.59588e-05	FBgn0038304	CG12241	Synonymous_Coding
3R_10612837_SNP	A	C	C	0.06349	8	118	2.357	1.60004e-05	FBgn0263929	jvl	Intron
3L_3799081_SNP	A	G	G	0.1094	14	114	1.889	1.64602e-05	FBgn0052264	CG32264	Intron
3R_19414936_SNP	C	T	T	0.07031	9	119	2.48	1.67412e-05	FBgn0039091	CG10182	Non_Synonymous_Coding
3L_6577170_SNP	A	C	C	0.05385	7	123	2.599	1.72202e-05	FBgn0042185	CG18769	Intron
3R_26291690_SNP	A	C	C	0.0625	8	120	2.556	1.72942e-05	FBgn0039776	PH4alphaEFB	Upstream
X_6975869_SNP	G	A	G	0.05556	6	102	2.609	1.7445e-05	FBgn0264270	Sxl	Intron
3R_19425198_SNP	T	C	C	0.05512	7	120	2.736	1.77637e-05	FBgn0039093	CG10183	Upstream
2L_2628495_SNP	A	G	G	0.1085	14	115	1.703	1.77701e-05
3R_18573137_SNP	A	G	G	0.05556	7	119	2.769	1.77726e-05	FBgn0039020	CG17141	Synonymous_Coding
3R_18573138_SNP	C	T	T	0.05556	7	119	2.769	1.77726e-05	FBgn0039020	CG17141	Synonymous_Coding
3R_26341411_SNP	C	T	T	0.07031	9	119	2.441	1.80501e-05	FBgn0039784	CG9698	Synonymous_Coding
3R_26341423_SNP	C	G	G	0.07031	9	119	2.441	1.80501e-05	FBgn0039784	CG9698	Non_Synonymous_Coding
3R_16018269_SNP	T	A	A	0.0873	11	115	2.093	1.83638e-05
2L_21221587_SNP	A	C	C	0.056	7	118	2.532	1.8571e-05	FBgn0026577	CG8677	Synonymous_Coding
3R_18573126_SNP	C	T	T	0.06349	8	118	2.622	1.88478e-05	FBgn0039020	CG17141	Synonymous_Coding
2L_13032642_SNP	A	T	T	0.08527	11	118	2.049	1.91327e-05	FBgn0262160	CG9932	Intron
3L_15499752_SNP	C	T	T	0.06299	8	119	2.393	1.91539e-05	FBgn0036502	CG7841	Intron
2L_15841761_SNP	T	A	A	0.08527	11	118	2.086	1.96908e-05
3R_21975013_SNP	T	C	C	0.05385	7	123	2.602	2.00497e-05
X_16066830_SNP	G	T	G	0.0873	11	115	2.037	2.01115e-05
2R_6630668_SNP	A	C	C	0.05385	7	123	2.547	2.04094e-05	FBgn0053144	CG33144	Intron
3R_18288512_SNP	G	A	A	0.05512	7	120	2.677	2.07003e-05	FBgn0263351	AP-50	Intron
3R_17704850_SNP	A	G	G	0.07874	10	117	2.241	2.1279e-05	FBgn0053092	P5CDh2	Synonymous_Coding
3R_13985682_SNP	T	A	A	0.05469	7	121	2.762	2.43357e-05	FBgn0038568	CG14315	Downstream
3R_16280217_SNP	A	T	T	0.05426	7	122	2.724	2.45388e-05	FBgn0262869	mun	Intron
3L_5354438_SNP	A	C	C	0.072	9	116	2.356	2.45902e-05	FBgn0035600	CG4769	Intron
3L_9293237_INS	A	AA	A	0.06504	8	115	2.383	2.45937e-05
2L_5493560_SNP	T	G	G	0.088	11	114	2.102	2.56337e-05
3R_14308152_SNP	A	G	G	0.07547	8	98	2.531	2.59606e-05	FBgn0004652	fru	Intron
3R_18366278_SNP	G	A	A	0.06299	8	119	2.616	2.60124e-05	FBgn0038983	CG5326	Upstream
3L_5354504_SNP	A	G	G	0.07874	10	117	2.225	2.6455e-05	FBgn0035600	CG4769	Intron
3L_5354506_SNP	T	A	A	0.07874	10	117	2.225	2.6455e-05	FBgn0035600	CG4769	Intron
2L_12270571_SNP	G	A	A	0.05556	7	119	2.657	2.64997e-05	FBgn0000114	aret	Intron
3R_25083337_SNP	C	A	A	0.1181	15	112	1.878	2.96303e-05
3R_14308136_SNP	G	T	T	0.08257	9	100	2.366	2.98089e-05	FBgn0004652	fru	Intron
3R_14308138_SNP	T	G	G	0.08257	9	100	2.366	2.98089e-05	FBgn0004652	fru	Intron
2L_7767003_SNP	G	C	C	0.09302	12	117	1.992	2.99877e-05	FBgn0031945	CG7191	Upstream
2L_18338977_SNP	C	G	G	0.06154	8	122	2.451	3.10069e-05	FBgn0000636	Fas3	Intron
3R_13913033_SNP	A	C	C	0.0625	8	120	2.462	3.12231e-05
3R_25083340_DEL	T	GAGGGGCCAGCGATCAGATG	GAGGGGCCAGCGATCAGATG	0.129	16	108	1.832	3.12377e-05
3R_13913027_SNP	A	G	G	0.06202	8	121	2.459	3.14159e-05
3R_13913031_SNP	C	T	T	0.06202	8	121	2.459	3.14159e-05
3R_10640029_SNP	T	C	C	0.08661	11	116	2.041	3.28746e-05	FBgn0264754	btsz	Intron
3R_26691944_SNP	A	C	A	0.1496	19	108	1.694	3.30334e-05
3R_18902906_SNP	T	A	A	0.05042	6	113	2.854	3.54694e-05	FBgn0039054	CG13830	Intron
3R_18527884_SNP	A	G	G	0.08527	11	118	2.102	3.55078e-05	FBgn0039008	CG6972	UTR_5_Prime
3R_27096203_INS	TTCA	T	T	0.05426	7	122	2.609	3.58113e-05
3R_27096207_DEL	A	ATTT	ATTT	0.05426	7	122	2.609	3.58113e-05
3R_23124758_SNP	C	G	G	0.05426	7	122	2.696	3.60348e-05	FBgn0039510	CG3339	Intron
3R_23078524_SNP	G	T	T	0.112	14	111	1.852	3.67319e-05	FBgn0010441	pll	Synonymous_Coding
X_17926044_SNP	C	G	G	0.07031	9	119	2.224	3.77023e-05	FBgn0003380	Sh	Intron
3R_19917168_INS	TGCCAAA	T	T	0.0873	11	115	2.115	3.91847e-05	FBgn0053100	4EHP	Intron
3R_27069434_DEL	T	TCATCAGCATCAT	TCATCAGCATCAT	0.0614	7	107	2.662	3.93821e-05	FBgn0051005	qless	Intron
3R_19175562_SNP	C	T	T	0.1163	15	114	1.835	4.28269e-05	FBgn0264326	DNApol-epsilon	Synonymous_Coding
3R_19408401_SNP	G	A	A	0.0625	8	120	2.497	4.48197e-05
3R_23310671_SNP	A	T	T	0.06977	9	120	2.337	4.65192e-05
3R_25210392_SNP	T	A	A	0.0625	8	120	2.386	4.67165e-05	FBgn0004369	Ptp99A	Intron
3R_27124443_SNP	G	A	A	0.05426	7	122	2.628	4.71664e-05
3R_26750310_SNP	C	G	G	0.06202	8	121	2.54	4.72402e-05	FBgn0020912	Ptx1	Intron
3R_26750338_SNP	T	A	A	0.06202	8	121	2.54	4.72402e-05	FBgn0020912	Ptx1	Intron
3R_26750350_DEL	T	TA	TA	0.06202	8	121	2.54	4.72402e-05	FBgn0020912	Ptx1	Intron
3R_26339196_INS	CGATAGTTTGA	C	C	0.06299	8	119	2.429	4.85669e-05	FBgn0051524	CG31524	Intron
3R_26341622_SNP	A	G	G	0.06202	8	121	2.437	5.12231e-05	FBgn0039784	CG9698	Synonymous_Coding
3R_17478419_DEL	T	TAGTTGT	TAGTTGT	0.05469	7	121	2.651	5.1483e-05	FBgn0011766	E2f	Intron
3R_13659502_INS	GAAC	G	G	0.05469	7	121	2.612	5.29493e-05	FBgn0261649	tinc	Intron
X_21119803_SNP	A	T	T	0.05385	7	123	2.644	5.30668e-05	FBgn0052521	CG32521	Intron
3R_13659506_SNP	C	T	T	0.05512	7	120	2.615	5.33742e-05	FBgn0261649	tinc	Intron
3R_17477793_SNP	T	A	A	0.05385	7	123	2.657	5.3728e-05	FBgn0011766	E2f	Intron
3R_17478089_SNP	T	C	C	0.05385	7	123	2.657	5.3728e-05	FBgn0011766	E2f	Intron
3R_17478456_SNP	A	G	G	0.05385	7	123	2.657	5.3728e-05	FBgn0011766	E2f	Intron
3R_17478458_SNP	G	A	A	0.05385	7	123	2.657	5.3728e-05	FBgn0011766	E2f	Intron
3R_17478495_SNP	A	C	C	0.05385	7	123	2.657	5.3728e-05	FBgn0011766	E2f	Intron
3R_13659496_DEL	G	GGGGG	GGGGG	0.05512	7	120	2.609	5.46595e-05	FBgn0261649	tinc	Intron
3R_17566236_SNP	T	C	T	0.08594	11	117	2.132	5.67919e-05	FBgn0038897	CG5849	Non_Synonymous_Coding
3R_18001996_INS	TT	T	T	0.07087	9	118	2.272	5.69064e-05	FBgn0051163	SKIP	Intron
3R_13659504_SNP	C	T	T	0.05469	7	121	2.604	5.89225e-05	FBgn0261649	tinc	Intron
3R_13659525_SNP	G	C	C	0.05512	7	120	2.6	5.92945e-05	FBgn0261649	tinc	Intron
3R_18359008_SNP	G	A	A	0.07031	9	119	2.27	6.33275e-05	FBgn0038983	CG5326	Intron
3R_18417140_SNP	T	C	C	0.07937	10	116	2.213	6.49843e-05	FBgn0051158	Efa6	Intron
3R_16745968_SNP	C	G	G	0.07143	9	117	2.331	6.51108e-05	FBgn0038842	CG5630	Intron
3L_11352423_SNP	C	T	T	0.06923	9	121	2.294	6.51539e-05
3R_16989964_SNP	T	C	C	0.06349	8	118	2.404	6.70773e-05	FBgn0264357	SNF4Agamma	Intron
3R_19705667_DEL	A	AGGTATATTAC	AGGTATATTAC	0.05512	7	120	2.609	6.89882e-05	FBgn0025574	Pli	Intron
3R_16745956_SNP	G	C	C	0.07087	9	118	2.327	6.94053e-05	FBgn0038842	CG5630	Intron
3R_23124267_SNP	G	A	A	0.05426	7	122	2.626	7.19792e-05	FBgn0039510	CG3339	Intron
3R_24637066_SNP	T	G	G	0.05512	7	120	2.618	7.26561e-05	FBgn0005642	wdn	Upstream
X_21119512_SNP	T	A	A	0.06977	9	120	2.316	7.71055e-05	FBgn0052521	CG32521	Intron
3R_16620589_SNP	C	G	G	0.07143	9	117	2.242	8.7145e-05	FBgn0038826	Syp	Intron
2R_3678764_SNP	G	T	T	0.05512	7	120	2.49	8.77587e-05	FBgn0033222	CG12824	Downstream
3R_24636358_SNP	A	G	G	0.05426	7	122	2.605	9.0444e-05	FBgn0005642	wdn	Synonymous_Coding
3R_15852050_SNP	T	C	C	0.06977	9	120	2.257	9.16822e-05	FBgn0243511	psidin	UTR_3_Prime
3R_17883673_SNP	C	T	T	0.05512	7	120	2.552	9.17177e-05	FBgn0264491	how	Intron
3R_19414922_SNP	T	C	C	0.07937	10	116	2.177	9.85833e-05	FBgn0039091	CG10182	Synonymous_Coding
3R_16745829_SNP	A	T	T	0.07031	9	119	2.287	9.90148e-05	FBgn0038842	CG5630	Intron
