# Supplementary material for: The Genetic Architecture of Natural Variation in Recombination Rate in Drosophila melanogaster
Source: PLoS Genet. 2016 Apr 1;12(4):e1005951. doi: 10.1371/journal.pgen.1005951 (PMC4817973; doi:10.1371/journal.pgen.1005951)
Supplement: S8 Table — Results from GWA on e ro data set of DGRP lines only with standard karyotypes. (XLSX) [file pgen.1005951.s016.xlsx]

## Sheet: S8 Table
ID	Minor Allele	Major Allele	Reference Allele	Minor Allele Frequency	Minor Allele Count	Major Allele Count	Effect	P-value	Flybase ID Gene 1	Gene Name 1	Site Class 1	Flybase ID Gene 2	Gene Name 2	Site Class 2	Flybase ID Gene 3	Gene Name 3	Site Class 3	Flybase ID Gene 4	Gene Name 4	Site Class 4
2R_3083775_SNP	T	C	C	0.05455	6	104	2.922	7.20297e-09	FBgn0003090	pk	Intron
3R_22077370_SNP	T	C	C	0.05714	6	99	2.875	1.49109e-08	FBgn0261708	CR42745	Intron
2R_2440093_SNP	A	C	C	0.05405	6	105	2.786	4.17281e-08	FBgn0086655	jing	Intron
2R_2428894_SNP	T	G	G	0.05455	6	104	2.782	4.45234e-08	FBgn0086655	jing	Intron
2R_2428434_SNP	T	G	G	0.05405	6	105	2.762	5.75542e-08	FBgn0086655	jing	Intron
2R_2428451_SNP	T	G	G	0.05405	6	105	2.762	5.75542e-08	FBgn0086655	jing	Intron
2R_6379425_SNP	T	C	C	0.05357	6	106	2.755	6.13348e-08	FBgn0005630	lola
2R_2446238_SNP	C	T	T	0.05505	6	103	2.743	7.42422e-08	FBgn0086655	jing	Intron
2L_2631679_SNP	T	C	C	0.09259	10	98	2.162	8.16593e-08			Intron
3L_10077092_SNP	A	G	G	0.06306	7	104	2.524	9.36737e-08	FBgn0040823	dpr6
2R_2428634_SNP	A	T	T	0.06931	7	94	2.53	1.10086e-07	FBgn0086655	jing	Intron
2R_12259374_SNP	C	T	T	0.07339	8	101	2.357	1.24598e-07			Intron
2R_2438252_INS	TCAT	T	T	0.06667	7	98	2.507	1.42619e-07	FBgn0086655	jing	Intron
2R_2428764_SNP	A	G	G	0.0625	7	105	2.497	1.49409e-07	FBgn0086655	jing	Intron
2R_2428935_SNP	A	G	G	0.0625	7	105	2.497	1.49409e-07	FBgn0086655	jing	Intron
2R_2429479_SNP	T	A	A	0.0625	7	105	2.497	1.49409e-07	FBgn0086655	jing	Intron
2R_2440017_SNP	T	A	A	0.0625	7	105	2.497	1.49409e-07	FBgn0086655	jing	Intron
2R_2438246_DEL	C	CTATG	CTATG	0.06542	7	100	2.501	1.51093e-07	FBgn0086655	jing	Utr_3_Prime
2R_2436436_SNP	A	G	G	0.05505	6	103	2.666	1.80584e-07	FBgn0086655	jing	Intron
X_3789383_DEL	G	GTCCG	GTCCG	0.06364	7	103	2.447	2.67333e-07	FBgn0260658	CG42541	Intron
2R_2434296_SNP	A	C	C	0.07368	7	88	2.456	2.88964e-07	FBgn0086655	jing
3R_12715089_SNP	A	C	C	0.08182	9	101	2.18	3.00282e-07	FBgn0264857	iab-8	Intron
2L_6550827_SNP	C	A	A	0.05405	6	105	2.613	3.36354e-07			Synonymous_Coding
3L_4268715_SNP	C	T	T	0.05405	6	105	2.613	3.46985e-07	FBgn0035522	CG1273
X_8951785_SNP	T	C	C	0.05455	6	104	2.606	3.55441e-07	FBgn0030077	CG15365
3L_8201612_SNP	T	C	C	0.05556	6	102	2.589	4.40811e-07
2L_2630015_SNP	T	A	A	0.1081	12	99	1.868	4.63353e-07
2L_2630016_SNP	A	T	T	0.1081	12	99	1.868	4.63353e-07
2L_2630028_SNP	A	G	G	0.1081	12	99	1.868	4.63353e-07
2L_2630035_SNP	T	C	C	0.1081	12	99	1.868	4.63353e-07
2R_6435234_SNP	G	T	T	0.06306	7	104	2.396	5.5679e-07
3L_12308349_SNP	T	G	T	0.06306	7	104	2.392	5.58328e-07
2L_2631465_INS	GGTA	G	G	0.1	11	99	1.947	5.66888e-07
2L_2632238_SNP	G	A	A	0.1081	12	99	1.869	6.17942e-07
2L_2631753_SNP	T	A	A	0.1071	12	100	1.864	6.46674e-07			Intron
2L_2631396_SNP	A	C	C	0.1182	13	97	1.791	6.9026e-07
2R_2983325_SNP	C	T	T	0.05357	6	106	2.552	7.22156e-07	FBgn0263934	esn
2L_2630019_SNP	G	C	C	0.1081	12	99	1.831	8.08171e-07			UTR_3_Prime
2R_12259403_SNP	G	A	A	0.07477	8	99	2.217	9.03036e-07			Intron
X_3789312_SNP	T	C	C	0.06364	7	103	2.346	9.37283e-07	FBgn0260658	CG42541	Intron
X_3334548_SNP	G	A	A	0.06306	7	104	2.336	9.9877e-07	FBgn0029657	CG12535	Intron
3L_4268808_SNP	G	A	A	0.0625	7	105	2.345	1.01405e-06	FBgn0035522	CG1273	Intron
3L_4268986_SNP	T	C	C	0.0625	7	105	2.345	1.01405e-06	FBgn0035522	CG1273	Intron
2R_2433735_SNP	A	C	C	0.05405	6	105	2.518	1.02945e-06	FBgn0086655	jing	Intron
2R_2438717_SNP	A	C	C	0.05405	6	105	2.518	1.02945e-06	FBgn0086655	jing	Intron
3L_4268783_SNP	A	G	G	0.06306	7	104	2.332	1.1836e-06	FBgn0035522	CG1273	Synonymous_Coding
2R_12286274_DEL	C	CC	CC	0.05556	6	102	2.499	1.41924e-06	FBgn0264273	Sema-2b
3L_8615825_SNP	T	C	C	0.07273	8	102	2.174	1.55629e-06	FBgn0035916	GAPsec		FBgn0052351	S-Lap2	Downstream
2L_14502808_SNP	T	A	A	0.08182	9	101	2.053	1.64184e-06			Intron
2L_2630918_SNP	G	A	A	0.06481	7	101	2.306	1.64868e-06			Intron
2L_9845842_SNP	A	G	G	0.09091	10	100	1.946	1.71914e-06	FBgn0032151	nAcRalpha-30D	Intron
3L_11188802_SNP	G	A	A	0.06796	7	96	2.31	1.76473e-06	FBgn0036144	GlcAT-P	Intron
3L_11189542_SNP	C	A	A	0.06306	7	104	2.299	1.77645e-06	FBgn0036144	GlcAT-P	Intron
2R_17793282_SNP	T	G	G	0.05505	6	103	2.466	1.82287e-06	FBgn0085397	Fili
2R_15014954_SNP	T	A	A	0.1481	16	92	1.593	1.97605e-06	FBgn0034417	CG15117
2L_2630393_SNP	G	T	T	0.1081	12	99	1.773	1.97853e-06
2L_2629729_SNP	G	T	T	0.125	14	98	1.658	2.0228e-06
2L_2629915_SNP	A	G	G	0.125	14	98	1.658	2.0228e-06
2L_2629944_SNP	T	C	C	0.125	14	98	1.658	2.0228e-06			Downstream
2R_17141219_SNP	A	G	G	0.05455	6	104	2.45	2.03857e-06			Non_Synonymous_Coding
2L_7766066_SNP	C	G	G	0.05357	6	106	2.446	2.04515e-06	FBgn0031944	CG7196	Synonymous_Coding
3R_26341342_SNP	T	A	A	0.06481	7	101	2.294	2.05065e-06	FBgn0039784	CG9698
X_6184573_SNP	T	C	T	0.1261	14	97	1.673	2.14221e-06	FBgn0028685	Rpt4		FBgn0029858	CG15896	Upstream	FBgn0029857	wuho	Downstream
2L_2630587_SNP	A	G	G	0.1081	12	99	1.765	2.20001e-06			Non_Synonymous_Coding
2L_2628410_SNP	T	C	C	0.125	14	98	1.652	2.23289e-06
2R_3896298_SNP	A	T	A	0.07207	8	103	2.139	2.24648e-06	FBgn0013308	Odc2		FBgn0033250	CG14762	Downstream
2R_12259346_DEL	C	CTACTTGA	CTACTTGA	0.08182	9	101	2.03	2.25148e-06
2R_12259372_INS	AACTCT	A	A	0.08182	9	101	2.03	2.25148e-06			Synonymous_Coding
2R_12259378_MNP	TACAA	ATGTT	ATGTT	0.08182	9	101	2.03	2.25148e-06			UTR_3_Prime
2L_7756793_SNP	C	T	T	0.05405	6	105	2.438	2.31752e-06	FBgn0031943	CG14538	Intron	FBgn0031944	CG7196	Intron
2L_2620646_INS	ACGAGGG	A	A	0.07339	8	101	2.124	2.41471e-06	FBgn0263322	CG43403	Non_Synonymous_Coding
X_3792171_SNP	C	G	G	0.07207	8	103	2.129	2.44492e-06	FBgn0260658	CG42541
2L_13816432_SNP	A	G	A	0.06542	7	100	2.267	2.49284e-06	FBgn0001965	Sos
2R_12259376_SNP	C	A	A	0.08257	9	100	2.022	2.5404e-06
2R_8698450_SNP	A	C	C	0.1376	15	94	1.602	2.55946e-06
2L_2630304_SNP	C	T	T	0.1339	15	97	1.587	2.60244e-06			Intron
2L_2629929_SNP	C	T	T	0.1091	12	98	1.753	2.72106e-06
2R_4891539_SNP	C	G	G	0.1068	11	92	1.835	2.79256e-06	FBgn0265011	Np	Intron
2L_2627934_SNP	C	A	A	0.1193	13	96	1.691	2.80599e-06			Intron
3L_1400394_SNP	G	A	A	0.06364	7	103	2.269	2.95089e-06	FBgn0003138	Ptp61F		FBgn0052320	CG32320	Intron
X_16402128_SNP	A	T	T	0.08036	9	103	2.001	2.97204e-06	FBgn0264255	para	Synonymous_Coding
2L_2631459_DEL	C	CCCG	CCCG	0.08257	9	100	2.007	3.07333e-06			Intron
2L_5936570_SNP	A	G	G	0.1226	13	93	1.702	3.13457e-06	FBgn0015381	dsf
3L_15538418_SNP	T	A	A	0.05455	6	104	2.415	3.17298e-06	FBgn0004396	CrebA	Intron
2R_8698641_SNP	G	C	C	0.1441	16	95	1.543	3.28366e-06
3L_10642942_SNP	T	G	T	0.05405	6	105	2.414	3.36127e-06	FBgn0052066	CG32066
X_8549549_SNP	A	G	G	0.05455	6	104	2.395	3.3646e-06			Intron
2L_2628668_SNP	A	T	T	0.1351	15	96	1.582	3.43989e-06
2R_7798562_SNP	G	A	A	0.05357	6	106	2.402	3.44489e-06	FBgn0033667	CG13183	Intron
2R_12259412_SNP	T	C	C	0.09259	10	98	1.904	3.47639e-06
2R_14913692_SNP	T	C	C	0.05455	6	104	2.394	3.65656e-06	FBgn0263116	5-HT1B
2L_2628019_SNP	C	A	A	0.1182	13	97	1.673	3.68895e-06
2R_12259391_SNP	A	T	T	0.09174	10	99	1.899	3.69113e-06
2R_12259420_SNP	T	A	A	0.09174	10	99	1.899	3.69113e-06			Non_Synonymous_Coding
2R_12259422_SNP	G	C	C	0.09174	10	99	1.899	3.69113e-06
3R_14236729_SNP	C	A	A	0.05505	6	103	2.394	3.71671e-06	FBgn0038621	CG10864	Intron	FBgn0051122	CG31122	Intron
2R_12259334_SNP	A	C	C	0.09009	10	101	1.896	3.75384e-06
3L_11190112_SNP	T	G	G	0.06306	7	104	2.232	3.7783e-06	FBgn0036144	GlcAT-P
2R_12259385_SNP	C	G	G	0.09091	10	100	1.895	3.8309e-06
2R_12259393_INS	TTTTCC	A	A	0.09091	10	100	1.895	3.8309e-06
2R_12259398_SNP	A	T	T	0.09091	10	100	1.895	3.8309e-06
2R_12259400_INS	GC	T	T	0.09091	10	100	1.895	3.8309e-06			Intron
2R_12259415_SNP	T	A	A	0.09091	10	100	1.895	3.8309e-06			Intron
2L_7997242_SNP	C	A	A	0.05357	6	106	2.391	3.87948e-06	FBgn0031970	CG7227	Intron
3L_11188618_SNP	T	G	G	0.07692	8	96	2.103	3.93016e-06	FBgn0036144	GlcAT-P	Downstream
2L_9877404_SNP	A	T	T	0.1	11	99	1.817	3.95071e-06	FBgn0032151	nAcRalpha-30D
X_2472342_SNP	C	A	A	0.1351	15	96	1.577	4.08363e-06	FBgn0040377	Vha36-3	Synonymous_Coding
2L_2632099_SNP	A	G	G	0.1182	13	97	1.674	4.11606e-06
X_12948230_SNP	T	G	G	0.06306	7	104	2.22	4.15506e-06	FBgn0030443	CG12715	Non_Synonymous_Coding	FBgn0261388	CG42629	Intron
2R_12259409_SNP	T	C	C	0.09174	10	99	1.887	4.3333e-06			Intron
2L_16334771_SNP	G	A	G	0.07207	8	103	2.077	4.33666e-06	FBgn0028899	CG31817
X_9375782_SNP	A	C	C	0.08036	9	103	1.971	4.33748e-06	FBgn0261260	mgl	Intron
2R_12259414_SNP	G	A	A	0.09259	10	98	1.884	4.51224e-06			Downstream
3L_1472460_SNP	A	G	G	0.05455	6	104	2.374	4.60171e-06	FBgn0003138	Ptp61F	Downstream	FBgn0052319	CG32319	Upstream
X_2471704_SNP	T	G	G	0.1556	14	76	1.645	4.66031e-06	FBgn0260753	Pdfr	Intron
X_3788204_SNP	T	A	A	0.07339	8	101	2.07	4.7914e-06	FBgn0260658	CG42541
3R_14654080_SNP	C	T	C	0.06364	7	103	2.199	4.89838e-06	FBgn0038653	CG18208	Intron
3R_9651135_SNP	C	A	A	0.05	5	95	2.595	5.03179e-06			Downstream
3R_23142479_SNP	C	T	T	0.07273	8	102	2.051	5.18561e-06	FBgn0039510	CG3339
2R_8695816_SNP	C	T	T	0.1441	16	95	1.51	5.27883e-06	FBgn0040755	CG17580	Intron
3R_9651129_SNP	G	T	T	0.05376	5	88	2.591	5.34213e-06			Downstream
X_7060779_SNP	T	G	G	0.05825	6	97	2.336	5.53699e-06	FBgn0029939	CG9650	Intron
3L_11190959_SNP	G	A	A	0.07477	8	99	2.067	5.64562e-06	FBgn0036147	Plod	Intron	FBgn0036144	GlcAT-P	Upstream
X_14638074_SNP	G	A	A	0.08257	9	100	1.909	5.7789e-06	FBgn0015774	NetB	Intron
2R_5511749_SNP	C	T	T	0.05405	6	105	2.349	5.78621e-06	FBgn0033438	Mmp2
2R_2424152_SNP	C	T	T	0.05357	6	106	2.353	5.89326e-06	FBgn0086655	jing	Intron
2R_12259423_SNP	T	C	C	0.1	11	99	1.783	5.96734e-06			Downstream
3L_2384202_SNP	T	G	G	0.08257	9	100	1.926	6.05502e-06	FBgn0035338	CG13800		FBgn0261551	CG42669	Intron
3L_4161537_SNP	A	T	T	0.05941	6	95	2.35	6.20348e-06	FBgn0011653	mas		FBgn0259986	nab	Upstream
3R_9651136_SNP	T	G	G	0.05	5	95	2.57	6.31149e-06
3R_6256029_SNP	G	T	T	0.05405	6	105	2.346	6.33017e-06			Downstream
2L_2631452_SNP	T	C	C	0.0991	11	100	1.779	6.34996e-06			Intron
2R_18174104_SNP	A	T	T	0.05455	6	104	2.325	6.39479e-06	FBgn0020307	dve	Intron
3L_11187341_SNP	A	G	G	0.07207	8	103	2.052	6.40223e-06	FBgn0036144	GlcAT-P	Non_Synonymous_Coding
3L_7010755_SNP	C	A	A	0.08036	9	103	1.929	6.40251e-06	FBgn0260660	mp	Intron
2L_17133747_SNP	A	G	G	0.0625	7	105	2.174	6.51879e-06	FBgn0032627	beat-IIIa	Intron
X_2391062_SNP	A	G	G	0.1	11	99	1.77	6.54208e-06	FBgn0261451	trol	Synonymous_Coding
2R_18600896_SNP	C	G	G	0.06306	7	104	2.18	6.66575e-06	FBgn0050268	CG30268	Downstream	FBgn0050275	CG30275	Downstream
3L_11196163_SNP	A	C	C	0.05455	6	104	2.345	6.77698e-06	FBgn0036147	Plod	Intron	FBgn0036146	CG14141	Downstream
2R_18174137_SNP	T	A	A	0.05505	6	103	2.319	6.78165e-06	FBgn0020307	dve	Upstream
3L_11188458_SNP	C	T	T	0.07143	8	104	2.047	6.87817e-06	FBgn0036144	GlcAT-P	Upstream
3L_11190895_SNP	T	A	A	0.07143	8	104	2.047	6.87817e-06	FBgn0036144	GlcAT-P	UTR_3_Prime	FBgn0036147	Plod	Downstream
3L_11190907_SNP	T	C	C	0.07143	8	104	2.047	6.87817e-06	FBgn0036144	GlcAT-P	Intron	FBgn0036147	Plod	Downstream
3L_11191270_SNP	A	T	T	0.07143	8	104	2.047	6.87817e-06	FBgn0036147	Plod	Intron	FBgn0036144	GlcAT-P	Upstream
2L_11866130_SNP	G	T	T	0.06306	7	104	2.174	6.91061e-06	FBgn0264815	Pde1c	Non_Synonymous_Coding
3L_3800198_SNP	G	T	T	0.05556	6	102	2.323	7.28094e-06	FBgn0052264	CG32264	Intron
3L_15494228_SNP	C	A	A	0.06306	7	104	2.159	7.45666e-06	FBgn0036501	CG7272	UTR_3_Prime	FBgn0036500	CG7275	Downstream
2L_9845069_SNP	A	G	G	0.05505	6	103	2.314	7.62682e-06	FBgn0032151	nAcRalpha-30D	Intron
X_3789558_SNP	T	C	C	0.08036	9	103	1.92	7.8227e-06	FBgn0260658	CG42541
3L_11190593_SNP	A	T	T	0.07207	8	103	2.035	7.8709e-06	FBgn0036144	GlcAT-P	Synonymous_Coding	FBgn0036147	Plod	Downstream
2R_6435436_SNP	T	C	C	0.05405	6	105	2.315	8.04559e-06			Upstream
3R_26341348_SNP	A	G	G	0.08182	9	101	1.933	8.07084e-06	FBgn0039784	CG9698	Intron
3L_11190896_SNP	A	T	T	0.07207	8	103	2.032	8.14605e-06	FBgn0036144	GlcAT-P		FBgn0036147	Plod	Downstream
X_21150503_SNP	G	A	A	0.07339	8	101	2.018	8.20532e-06	FBgn0052521	CG32521	Synonymous_Coding
2R_14092017_SNP	T	C	C	0.05357	6	106	2.315	8.3451e-06			Downstream
3R_11687896_SNP	T	G	G	0.05405	6	105	2.327	8.52266e-06	FBgn0051183	CG31183	Intron	FBgn0038377	CG9632	Downstream
2R_8696088_SNP	A	C	C	0.1622	18	93	1.409	8.56143e-06	FBgn0040755	CG17580	Intron
2L_12611769_SNP	T	C	C	0.05357	6	106	2.308	8.66265e-06	FBgn0032439	Ref2	Downstream	FBgn0085424	nub	Intron
2R_9538327_INS	TT	T	T	0.05405	6	105	2.313	8.7016e-06	FBgn0000633	fas	Intron
X_3784535_SNP	A	T	T	0.0625	7	105	2.14	8.97011e-06	FBgn0029681	CG15239	Intron	FBgn0260658	CG42541	Downstream
2L_9841599_SNP	T	G	G	0.06667	7	98	2.15	8.98068e-06	FBgn0032151	nAcRalpha-30D
3L_1456902_SNP	T	C	C	0.05505	6	103	2.308	9.01227e-06	FBgn0003138	Ptp61F	Synonymous_Coding
2L_12576177_SNP	T	C	C	0.05357	6	106	2.305	9.01747e-06			UTR_5_Prime
3L_15497527_SNP	A	G	G	0.05455	6	104	2.301	9.1246e-06	FBgn0026738	CG7857	Intron	FBgn0036501	CG7272	Downstream	FBgn0036502	CG7841	Downstream
3R_14913855_INS	GA	G	G	0.125	13	91	1.634	9.21984e-06	FBgn0004876	cdi	Intron
2R_17095944_SNP	G	C	C	0.06364	7	103	2.149	9.28774e-06	FBgn0265180	CG44245	Intron	FBgn0265191	Glycogenin	Intron
3R_12710178_SNP	T	G	G	0.2336	25	82	1.248	9.31861e-06	FBgn0264857	iab-8	Intron
2R_17096758_SNP	T	A	A	0.09174	10	99	1.824	9.81826e-06	FBgn0265180	CG44245	Intron	FBgn0265191	Glycogenin	Intron
3L_11190111_SNP	T	G	G	0.06306	7	104	2.145	9.84402e-06	FBgn0036144	GlcAT-P	Intron
3L_11190114_DEL	A	AG	AG	0.06306	7	104	2.145	9.84402e-06	FBgn0036144	GlcAT-P
3L_11187357_SNP	G	C	C	0.08036	9	103	1.908	9.85288e-06	FBgn0036144	GlcAT-P	Non_Synonymous_Coding
2R_15979607_SNP	T	C	C	0.08108	9	102	1.904	9.88643e-06			Intron
2R_19488144_SNP	A	T	A	0.3727	41	69	1.08	9.92669e-06	FBgn0260761	CG42559	Intron	FBgn0067903	IM18	Downstream	FBgn0260455	CG10332	Downstream	FBgn0260762	CG42560	Upstream
2L_12359168_SNP	A	T	T	0.1273	14	96	1.565	1.14176e-05	FBgn0262475	bru-2	Intron
3R_25965841_SNP	A	G	G	0.06306	7	104	2.143	1.30929e-05	FBgn0039747	AdoR	Intron
