# Supplementary material for: The Genetic Architecture of Natural Variation in Recombination Rate in Drosophila melanogaster
Source: PLoS Genet. 2016 Apr 1;12(4):e1005951. doi: 10.1371/journal.pgen.1005951 (PMC4817973; doi:10.1371/journal.pgen.1005951)
Supplement: S9 Table — Results from GWA on y v data set including all DGRP lines. (XLSX) [file pgen.1005951.s017.xlsx]

## Sheet: S9 Table
ID	Minor Allele	Major Allele	Reference Allele	Minor Allele Frequency	Minor Allele Count	Major Allele Count	Effect	P-value	Flybase ID Gene 1	Gene Name 1	Site Class 1	Flybase ID Gene 2	Gene Name 2	Site Class 2	Flybase ID Gene 3	Gene Name 3	Site Class 3
3L_18120637_SNP	G	C	C	0.1487	29	166	1.658	3.88659e-08
3L_16976669_SNP	T	C	C	0.05556	11	187	2.48	3.88794e-07	FBgn0261547	Exn	Synonymous_Coding
3L_16977837_SNP	G	A	A	0.05584	11	186	2.465	4.53326e-07	FBgn0261547	Exn	Intron
2R_15936306_SNP	G	A	A	0.05076	10	187	2.381	1.47763e-06
3R_15261408_SNP	A	T	T	0.05495	10	172	2.495	2.00282e-06	FBgn0051221	CG31221	Intron
3R_15071916_SNP	A	T	T	0.2418	44	138	1.2	2.57421e-06	FBgn0038693	unc79	Upstream	FBgn0038694	CG5217	Downstream
3R_15071915_SNP	T	C	C	0.2446	45	139	1.178	2.95853e-06	FBgn0038693	unc79	Upstream	FBgn0038694	CG5217	Downstream
3L_13494037_SNP	G	A	A	0.06061	12	186	2.019	3.41211e-06	FBgn0036373	CG10741	Synonymous_Coding
3L_19642073_SNP	G	C	C	0.06952	13	174	-1.922	3.54023e-06	FBgn0022774	Oat	Intron
3L_7433675_SNP	C	G	G	0.1055	21	178	1.81	3.78462e-06	FBgn0259935	CG42458	Intron	FBgn0052382	sphinx2	Synonymous_Coding
2L_13145874_SNP	T	C	C	0.4199	76	105	-0.9424	3.83615e-06	FBgn0265088	CR44199	Upstream
3L_1575811_SNP	A	C	C	0.08458	17	184	1.608	4.0826e-06	FBgn0035236	CG12004	Downstream	FBgn0035237	CG13917	Upstream
3R_24845220_SNP	C	A	A	0.05556	11	187	2.139	4.24837e-06	FBgn0039620	CG1443	Intron
3L_10065561_INS	AGCA	A	A	0.4534	73	88	1.072	4.39256e-06	FBgn0040823	dpr6	Downstream
3L_16975214_SNP	G	A	A	0.05	10	190	2.317	4.72493e-06	FBgn0261547	Exn	Synonymous_Coding
X_12693381_SNP	A	T	A	0.175	35	165	-1.258	4.82218e-06	FBgn0259171	Pde9	Intron
2L_16532600_SNP	T	A	A	0.08458	17	184	1.768	5.31338e-06	FBgn0032587	CG5953	Intron
2L_16532629_SNP	T	A	A	0.08458	17	184	1.768	5.31338e-06	FBgn0032587	CG5953	Intron
3L_7501169_SNP	C	T	T	0.1333	26	169	-1.413	5.3975e-06
X_10214530_SNP	A	G	G	0.055	11	189	2.116	5.49727e-06	FBgn0259170	alpha-Man-I	Intron
2L_16532387_SNP	A	C	C	0.06915	13	175	2.071	6.40708e-06	FBgn0032587	CG5953	Intron
2L_1232314_SNP	A	G	G	0.05851	11	177	2.363	6.63198e-06
3L_15938386_SNP	A	T	T	0.4368	76	98	-1.073	7.18202e-06	FBgn0000489	Pka-C3	Intron
X_22115765_SNP	G	T	T	0.4062	78	114	-1.022	7.19526e-06
2L_16391005_SNP	C	T	T	0.055	11	189	2.243	7.47157e-06
2R_18449694_SNP	T	G	G	0.1347	26	167	1.38	7.64128e-06	FBgn0034737	CG11362	Upstream	FBgn0003175	px	Upstream	FBgn0260866	dnr1	Downstream
2L_14438128_SNP	A	C	C	0.1075	20	166	1.654	8.17855e-06
3R_11661615_SNP	C	T	T	0.1058	20	169	1.691	8.20347e-06	FBgn0017567	ND23	Downstream	FBgn0038369	Arpc3A	Downstream	FBgn0263525	mir-4911	Downstream
3L_1092924_SNP	T	C	C	0.06436	13	189	2.079	8.52121e-06	FBgn0004870	bab1	Intron
2R_18449606_SNP	C	T	T	0.1141	21	163	1.507	9.57369e-06	FBgn0003175	px	Upstream	FBgn0034737	CG11362	Upstream
2L_14509653_SNP	T	A	A	0.07107	14	183	1.907	9.92588e-06
2R_10204647_SNP	A	G	G	0.06061	12	186	2.191	1.21676e-05	FBgn0085408	Shroom	Intron
2L_20846741_SNP	T	G	G	0.1243	23	162	1.655	1.23048e-05	FBgn0051676	CG31676	Intron
X_15026189_DEL	A	AAATTCT	AAATTCT	0.05102	10	186	2.396	1.42948e-05	FBgn0260006	drd	Intron
2L_20568316_SNP	T	C	C	0.2896	53	130	-1.116	1.5654e-05
2L_9357251_SNP	A	G	G	0.06915	13	175	2.011	1.73214e-05
3R_18720166_SNP	C	G	G	0.1523	30	167	1.409	1.85137e-05
2R_869889_SNP	A	G	G	0.1414	27	164	1.5	3.10349e-05	FBgn0040849	Ir41a	Intron
2L_16330091_SNP	G	A	A	0.08205	16	179	1.921	5.41158e-05	FBgn0040984	CG4440	Non_Synonymous_Coding	FBgn0028899	CG31817	Downstream	FBgn0001995	mRpL4	Upstream
2L_16370518_SNP	C	G	G	0.1947	37	153	1.306	6.51405e-05
