# Supplementary material for: The Genetic Architecture of Natural Variation in Recombination Rate in Drosophila melanogaster
Source: PLoS Genet. 2016 Apr 1;12(4):e1005951. doi: 10.1371/journal.pgen.1005951 (PMC4817973; doi:10.1371/journal.pgen.1005951)
Supplement: S10 Table — Results from GWA on y v data set excluding DGRP lines with any polymorphic inversions. (XLSX) [file pgen.1005951.s018.xlsx]

## Sheet: S10 Table
ID	Minor Allele	Major Allele	Reference Allele	Minor Allele Frequency	Minor Allele Count	Major Allele Count	Effect	P-value	Flybase ID Gene 1	Gene Name 1	Site Class 1	Flybase ID Gene 2	Gene Name 2	Site Class 2	Flybase ID Gene 3	Gene Name 3	Site Class 3	Flybase ID Gene 4	Gene Name 4	Site Class 4
3L_18120637_SNP	G	C	C	0.1701	25	122	1.964	8.84516e-10
2R_11639518_SNP	A	C	C	0.1074	16	133	2.092	2.69282e-07	FBgn0050089	CG30089	Intron
2L_9357251_SNP	A	G	G	0.06294	9	134	2.777	4.57308e-07
X_22227370_SNP	T	G	G	0.09459	14	134	2.225	5.70671e-07	FBgn0000719	fog	Downstream
X_5894773_SNP	T	C	C	0.05333	8	142	2.873	6.77884e-07	FBgn0027546	CG4766	UTR_5_Prime
2R_4527850_SNP	T	G	G	0.08966	13	132	2.219	1.26699e-06
2L_1232314_SNP	A	G	G	0.06944	10	134	2.565	1.59134e-06
X_2676643_SNP	G	A	A	0.2137	28	103	1.686	1.7575e-06	FBgn0028369	kirre	Intron	FBgn0040384	CG32795	Downstream
2L_16540093_SNP	T	G	G	0.1007	15	134	1.96	1.90161e-06
2R_17232909_SNP	A	T	T	0.05369	8	141	2.672	2.2289e-06	FBgn0034622	CG15666	Synonymous_Coding
2R_17661123_SNP	A	C	A	0.1644	24	122	1.621	2.32351e-06	FBgn0034659	CG4021	Intron
3L_10022098_SNP	T	C	C	0.07432	11	137	2.451	2.47456e-06	FBgn0040823	dpr6	Intron
X_22220180_SNP	A	T	T	0.0604	9	140	2.604	2.64208e-06
3L_18135807_SNP	A	C	C	0.12	18	132	1.836	3.21011e-06	FBgn0020300	gk	Intron
2L_16532600_SNP	T	A	A	0.1141	17	132	1.823	3.29207e-06	FBgn0032587	CG5953	Intron
2L_16532629_SNP	T	A	A	0.1141	17	132	1.823	3.29207e-06	FBgn0032587	CG5953	Intron
2R_17232208_SNP	C	G	G	0.07432	11	137	2.315	3.29377e-06	FBgn0034622	CG15666	Intron
2R_15936306_SNP	G	A	A	0.06164	9	137	2.511	3.62157e-06
2L_16532387_SNP	A	C	C	0.0922	13	128	2.093	3.66883e-06	FBgn0032587	CG5953	Intron
2L_1286196_SNP	G	C	C	0.06122	9	138	2.528	4.02883e-06	FBgn0041097	robo3	Synonymous_Coding
3L_444413_SNP	T	A	A	0.07383	11	138	2.328	4.04398e-06	FBgn0001316	klar	Intron
2L_16540148_SNP	G	A	A	0.09589	14	132	1.969	4.10804e-06
3L_7433675_SNP	C	G	G	0.1074	16	133	1.914	4.16141e-06	FBgn0259935	CG42458	Intron	FBgn0052382	sphinx2	Synonymous_Coding
2R_17376470_SNP	T	A	A	0.06081	9	139	2.535	4.18893e-06	FBgn0010470	Fkbp13	Intron
2L_10472225_SNP	A	G	G	0.05333	8	142	2.675	4.50447e-06	FBgn0051719	RluA-1	Intron
2L_18861173_SNP	G	A	A	0.2391	33	105	1.499	4.67876e-06	FBgn0003896	tup	Synonymous_Coding
2L_16540258_SNP	G	T	T	0.1293	19	128	1.749	4.9979e-06
2L_16391005_SNP	C	T	T	0.07383	11	138	2.265	5.13704e-06
3L_5138344_SNP	T	G	G	0.05442	8	139	2.575	5.36993e-06	FBgn0035586	CG10671	Synonymous_Coding	FBgn0028962	Aats-ala-m	Upstream	FBgn0035587	CG4623	Downstream
2R_4527815_SNP	C	T	T	0.08108	12	136	2.237	5.48262e-06
2L_13142456_SNP	T	G	G	0.05333	8	142	2.538	5.49147e-06	FBgn0032472	CG9928	Downstream	FBgn0040972	CG16978	Downstream
2L_18647760_SNP	C	G	G	0.08276	12	133	2.281	5.90156e-06	FBgn0032694	MESR3	Intron
X_22227618_SNP	T	G	G	0.08054	12	137	2.21	6.20387e-06	FBgn0000719	fog	Downstream
3L_1452328_SNP	G	T	T	0.1034	15	130	2.015	6.74218e-06	FBgn0003138	Ptp61F	Intron
3L_17937317_SNP	A	T	T	0.4632	63	73	-1.251	6.79033e-06	FBgn0262793	CG43174	Intron
3L_13494037_SNP	G	A	A	0.05442	8	139	2.409	6.97308e-06	FBgn0036373	CG10741	Synonymous_Coding
3R_10743458_SNP	T	G	G	0.05405	8	140	2.538	8.15689e-06	FBgn0038279	CG3837	Upstream
2L_6712509_SNP	T	G	G	0.0604	9	140	2.46	8.16126e-06	FBgn0025595	GRHR	Non_Synonymous_Coding
2L_16330091_SNP	G	A	A	0.09459	14	134	2.211	8.30417e-06	FBgn0040984	CG4440	Non_Synonymous_Coding	FBgn0028899	CG31817	Downstream	FBgn0001995	mRpL4	Upstream
2L_15631368_SNP	A	G	G	0.1712	25	121	1.549	8.36254e-06	FBgn0028518	CG18480	Synonymous_Coding
2L_15631374_SNP	T	A	A	0.1712	25	121	1.549	8.36254e-06	FBgn0028518	CG18480	Synonymous_Coding
3L_19260879_SNP	G	C	C	0.06849	10	136	2.336	8.45447e-06	FBgn0036857	CG9629	Synonymous_Coding	FBgn0036856	CG9666	Downstream	FBgn0259720	CG42374	Downstream
2L_18914365_DEL	A	ACAAAAGTGCTTTAA	ACAAAAGTGCTTTAA	0.05369	8	141	2.741	8.73904e-06
2L_18914393_DEL	T	TCTC	TCTC	0.05369	8	141	2.741	8.73904e-06
2L_15907762_SNP	G	A	A	0.1241	18	127	1.862	9.62098e-06	FBgn0028645	beat-Ib	Intron
X_12494836_SNP	C	T	T	0.08844	13	134	2.033	9.69193e-06	FBgn0052654	Sec16	Intron
X_16602847_SNP	A	G	G	0.09396	14	135	1.803	9.72046e-06	FBgn0030778	CG4678	Intron
X_16602868_SNP	T	G	G	0.09396	14	135	1.803	9.72046e-06	FBgn0030778	CG4678	Intron
2L_18914536_SNP	C	T	T	0.05517	8	137	2.539	9.85463e-06
3L_16975214_SNP	G	A	A	0.05369	8	141	2.607	1.05433e-05	FBgn0261547	Exn	Synonymous_Coding
X_1198690_SNP	A	G	G	0.08784	13	135	2.132	1.08782e-05	FBgn0025641	DAAM	Intron
2R_5939839_INS	T	TAATGTTT	T	0.06164	9	137	2.504	1.16602e-05	FBgn0263260	sel	Upstream	FBgn0262169	magu	Upstream	FBgn0265343	CR44297	Downstream
X_10315996_SNP	G	A	A	0.05405	8	140	2.611	1.55142e-05	FBgn0052683	CG32683	Intron
3L_17950305_SNP	A	G	G	0.05405	8	140	2.694	2.0043e-05	FBgn0000568	Eip75B	Intron
3R_17624832_DEL	G	GCAGAAAG	GCAGAAAG	0.06081	9	139	2.452	3.69865e-05	FBgn0013759	CASK	Intron	FBgn0263521	mir-4969	Upstream	FBgn0262331	mir-999	Upstream	FBgn0265344	CR44298	Downstream
