# Supplementary material for: The Genetic Architecture of Natural Variation in Recombination Rate in Drosophila melanogaster
Source: PLoS Genet. 2016 Apr 1;12(4):e1005951. doi: 10.1371/journal.pgen.1005951 (PMC4817973; doi:10.1371/journal.pgen.1005951)
Supplement: S11 Table — Results from GWA on y v data set of DGRP lines only with standard karyotypes. (XLSX) [file pgen.1005951.s019.xlsx]

## Sheet: S11 Table
ID	Minor Allele	Major Allele	Reference Allele	Minor Allele Frequency	Minor Allele Count	Major Allele Count	Effect	P-value	Flybase ID Gene 1	Gene Name 1	Site Class 1	Flybase ID Gene 2	Gene Name 2	Site Class 2	Flybase ID Gene 3	Gene Name 3	Site Class 3
2L_18647760_SNP	C	G	G	0.08491	9	97	3.02	7.02081e-08	FBgn0032694	MESR3	Intron
2R_12634181_SNP	G	A	A	0.1296	14	94	2.369	7.39087e-08	FBgn0034151	CG15617	Upstream
X_5399055_SNP	T	C	C	0.05405	6	105	3.596	8.12566e-08
X_5399072_SNP	C	T	T	0.05405	6	105	3.596	8.12566e-08
2L_16391005_SNP	C	T	T	0.07273	8	102	3.095	9.99185e-08
3R_25440527_SNP	C	T	T	0.05405	6	105	3.435	2.28985e-07	FBgn0086361	alph	Intron
2R_12634200_SNP	T	A	A	0.1028	11	96	2.59	2.92428e-07	FBgn0034151	CG15617	Upstream
3L_18135786_DEL	T	TAAGAAATATATCTAT	TAAGAAATATATCTAT	0.129	12	81	2.504	3.08677e-07	FBgn0020300	gk	Intron
2L_16390942_SNP	G	T	T	0.06306	7	104	3.169	3.79486e-07
2L_9357251_SNP	A	G	G	0.0566	6	100	3.328	7.63489e-07
X_7870060_SNP	T	G	G	0.05505	6	103	3.309	9.42492e-07	FBgn0003447	sn	Intron
2R_414917_SNP	G	A	A	0.06481	7	101	2.899	1.0262e-06
2R_493011_SNP	C	G	G	0.06481	7	101	2.899	1.0262e-06	FBgn0260799	p120ctn	Intron
2L_4275126_DEL	G	GTTTTCCCCAACTACACGACTCGGTGTGCCCG	GTTTTCCCCAACTACACGACTCGGTGTGCCCG	0.08571	9	96	2.754	1.04508e-06
X_21125921_SNP	A	C	C	0.05	5	95	3.581	1.05076e-06	FBgn0052521	CG32521	Intron
2L_1268197_SNP	G	T	T	0.05455	6	104	3.278	1.25917e-06	FBgn0041097	robo3	Intron
2R_13624433_SNP	C	G	C	0.1019	11	97	2.377	1.46427e-06	FBgn0034269	CG6406	Synonymous_Coding	FBgn0034270	CG6401	Downstream
3R_15261513_SNP	G	A	A	0.05455	6	104	3.34	1.53182e-06	FBgn0051221	CG31221	Intron
2L_12965028_SNP	A	G	G	0.05405	6	105	3.255	1.65003e-06
3L_18135807_SNP	A	C	C	0.1081	12	99	2.353	1.69091e-06	FBgn0020300	gk	Intron
2R_803479_SNP	T	A	T	0.07547	8	98	2.855	1.7214e-06
X_2864587_SNP	A	C	C	0.05	5	95	3.629	1.76653e-06	FBgn0003285	rst	Intron	FBgn0028369	kirre	Intron
2L_3395080_SNP	C	T	T	0.05505	6	103	3.215	1.92534e-06
3L_9418900_SNP	A	G	G	0.07609	7	85	2.981	2.35729e-06	FBgn0035989	CG3967	Intron
2R_11618503_SNP	T	G	T	0.06364	7	103	2.993	2.48652e-06	FBgn0050089	CG30089	Intron
2R_16325227_SNP	A	G	G	0.06422	7	102	2.914	2.65374e-06	FBgn0086604	CG12484	Intron
3R_25337142_SNP	C	G	G	0.09091	10	100	2.476	2.67391e-06
3L_18118614_DEL	A	AG	AG	0.1373	14	88	2.171	2.73104e-06
2R_683700_SNP	G	C	C	0.05556	6	102	3.179	2.7333e-06
2R_3237186_SNP	A	C	C	0.05455	6	104	3.179	2.91674e-06	FBgn0033159	Dscam	Intron
2R_865750_SNP	A	T	T	0.05505	6	103	3.181	2.99962e-06	FBgn0040849	Ir41a	Intron
2R_16191946_SNP	A	G	G	0.1376	15	94	2.074	3.12573e-06	FBgn0034500	CG11200	Downstream
2R_11621660_DEL	TCATGTT	T	TCATGTT	0.05607	6	101	3.237	3.15805e-06	FBgn0050089	CG30089	Intron
X_7868864_SNP	G	A	A	0.06306	7	104	2.895	3.35583e-06	FBgn0003447	sn	Intron
3L_13494037_SNP	G	A	A	0.06481	7	101	2.72	3.47698e-06	FBgn0036373	CG10741	Synonymous_Coding
2R_844660_SNP	G	T	T	0.06186	6	91	3.175	3.75642e-06	FBgn0040849	Ir41a	Intron
X_17678782_INS	AACCCCCCCCCCCCC	A	A	0.05102	5	93	3.423	3.76225e-06
2L_1267152_SNP	T	G	G	0.05455	6	104	3.165	3.96935e-06	FBgn0041097	robo3	Intron
3R_24845220_SNP	C	A	A	0.06364	7	103	2.673	4.21803e-06	FBgn0039620	CG1443	Intron
3R_12557674_SNP	A	C	C	0.3077	32	72	1.53	4.81635e-06	FBgn0003944	Ubx	Intron
2R_4527850_SNP	T	G	G	0.06542	7	100	2.894	5.04786e-06
2L_9712931_SNP	A	G	G	0.06364	7	103	2.656	5.07099e-06	FBgn0028704	Nckx30C	UTR_3_Prime
3L_3561459_SNP	C	A	A	0.05405	6	105	3.122	5.10251e-06	FBgn0005640	Eip63E	Intron
2R_670096_SNP	C	A	A	0.07477	8	99	2.568	5.10723e-06	FBgn0262970	CR43281	Intron
X_7871098_SNP	A	G	G	0.05505	6	103	3.102	5.19936e-06	FBgn0003447	sn	Intron
3R_12557680_SNP	G	A	A	0.3143	33	72	1.5	5.2117e-06	FBgn0003944	Ubx	Intron
2R_13624780_SNP	T	G	T	0.1261	14	97	1.89	5.74362e-06	FBgn0034269	CG6406	Upstream	FBgn0034270	CG6401	Downstream
3L_18120637_SNP	G	C	C	0.1667	18	90	1.724	5.78077e-06
2L_19290709_SNP	A	G	G	0.1296	14	94	2.02	6.08048e-06
3L_10022196_SNP	G	T	T	0.05505	6	103	3.094	6.17059e-06	FBgn0040823	dpr6	Intron
3L_919772_DEL	G	GTG	GTG	0.3267	33	68	1.465	6.43337e-06	FBgn0264574	Glut1	Intron
2L_1268225_SNP	G	A	A	0.06306	7	104	2.879	6.61574e-06	FBgn0041097	robo3	Intron
2R_863958_SNP	A	C	C	0.06422	7	102	2.874	6.68482e-06	FBgn0040849	Ir41a	Intron
X_4881162_SNP	A	C	C	0.0566	6	100	2.946	7.12538e-06
2L_5187571_SNP	C	T	T	0.2056	22	85	1.614	7.16294e-06	FBgn0261836	Msp-300	Intron	FBgn0082990	snoRNA:Psi28S-2263	Upstream
X_7870063_SNP	A	C	C	0.06364	7	103	2.842	7.25494e-06	FBgn0003447	sn	Intron
3R_24845324_SNP	G	A	A	0.05405	6	105	2.786	7.60374e-06	FBgn0039620	CG1443	Intron
X_3427639_SNP	T	A	T	0.1944	21	87	1.678	7.65464e-06	FBgn0052791	CG32791	Intron
2R_863911_SNP	A	G	G	0.06364	7	103	2.854	7.85133e-06	FBgn0040849	Ir41a	Intron
2R_864135_SNP	A	G	G	0.06364	7	103	2.854	7.85133e-06	FBgn0040849	Ir41a	Intron
2R_470558_SNP	A	G	G	0.0566	6	100	2.852	7.948e-06
2R_864300_SNP	T	G	G	0.06422	7	102	2.847	8.38227e-06	FBgn0040849	Ir41a	Intron
2R_13607386_SNP	C	T	T	0.05455	6	104	3.054	8.47947e-06	FBgn0028494	CG6424	Upstream
X_2676643_SNP	G	A	A	0.2292	22	74	1.767	8.72319e-06	FBgn0028369	kirre	Intron	FBgn0040384	CG32795	Downstream
2R_10335293_SNP	C	T	T	0.07273	8	102	2.682	8.83872e-06	FBgn0261613	Oaz	Intron
2L_16330043_SNP	T	A	A	0.0991	11	100	2.437	8.90952e-06	FBgn0040984	CG4440	Intron	FBgn0028899	CG31817	Downstream	FBgn0001995	mRpL4	Upstream
2L_16330091_SNP	G	A	A	0.0991	11	100	2.437	8.90952e-06	FBgn0040984	CG4440	Non_Synonymous_Coding	FBgn0028899	CG31817	Downstream	FBgn0001995	mRpL4	Upstream
2L_16330185_SNP	T	G	G	0.0991	11	100	2.437	8.90952e-06	FBgn0040984	CG4440	Non_Synonymous_Coding	FBgn0028899	CG31817	Downstream
X_10450665_SNP	A	T	T	0.08108	9	102	2.404	8.96465e-06	FBgn0085443	spri	Intron
2L_13207410_SNP	T	C	C	0.07207	8	103	2.679	8.96495e-06	FBgn0032482	Pect	Intron
2R_566644_SNP	T	G	G	0.07767	8	95	2.519	9.08826e-06
3R_19940569_SNP	T	G	G	0.05556	6	102	2.992	9.18673e-06	FBgn0039151	CG13607	Synonymous_Coding	FBgn0039152	Rootletin	Intron
3L_18137546_SNP	T	C	C	0.3084	33	74	1.493	9.20305e-06	FBgn0020300	gk	Intron
2R_7690985_SNP	G	A	A	0.05455	6	104	2.867	9.73494e-06	FBgn0033652	ths	Intron
2R_7691008_SNP	T	C	C	0.05455	6	104	2.867	9.73494e-06	FBgn0033652	ths	Intron
3R_9411977_SNP	C	T	T	0.3056	33	75	1.499	9.90564e-06
3R_16988086_SNP	T	C	C	0.05455	6	104	3.048	9.90849e-06	FBgn0264357	SNF4Agamma	Intron
2R_8500226_SNP	T	G	T	0.05505	6	103	3.028	9.95607e-06	FBgn0004435	Galpha49B	Upstream	FBgn0027356	Amph	Downstream
3L_352461_SNP	T	G	G	0.06364	7	103	2.849	1.00798e-05	FBgn0261985	Ptpmeg	Intron
3L_342730_SNP	C	T	T	0.05405	6	105	3.037	1.10163e-05	FBgn0261985	Ptpmeg	Intron	FBgn0035132	mthl10	Intron	FBgn0023000	mth	Downstream
2L_12488902_SNP	G	T	T	0.05405	6	105	3.026	1.25446e-05	FBgn0259176	bun	Intron
3L_357289_SNP	A	G	G	0.05405	6	105	3.112	1.41838e-05	FBgn0035134	CG1231	Non_Synonymous_Coding	FBgn0035136	CG6905	Downstream	FBgn0040291	Roc1b	Upstream
3L_5098012_SNP	C	G	G	0.1275	13	89	2.156	1.42902e-05	FBgn0054047	CR34047	Downstream
2R_791438_SNP	G	A	A	0.05455	6	104	3.078	1.60039e-05	FBgn0264911	CG44102	Intron
3R_17624832_DEL	G	GCAGAAAG	GCAGAAAG	0.08182	9	101	2.52	1.71394e-05	FBgn0013759	CASK	Intron	FBgn0263521	mir-4969	Upstream	FBgn0262331	mir-999	Upstream
2L_11046203_SNP	A	C	A	0.07339	8	101	2.664	1.83982e-05	FBgn0032330	Samuel	Intron
2L_11045278_SNP	T	G	T	0.07207	8	103	2.645	2.10481e-05	FBgn0032330	Samuel	Intron
2L_16331605_SNP	A	C	A	0.1545	17	93	1.904	4.19263e-05	FBgn0028899	CG31817	Non_Synonymous_Coding
