# Supplementary material for: The Genetic Architecture of Natural Variation in Recombination Rate in Drosophila melanogaster
Source: PLoS Genet. 2016 Apr 1;12(4):e1005951. doi: 10.1371/journal.pgen.1005951 (PMC4817973; doi:10.1371/journal.pgen.1005951)
Supplement: S12 Table — Breakdown of genetic variants identified in 6 GWAS (see S6 and S11 Tables). (XLSX) [file pgen.1005951.s020.xlsx]

## Sheet: S12 Table
e ro Variants			y v variants
Total	688		Total	160
Type	Number		Type	Number
Deletions	45		Deletions	9
Insertions	25		Insertions	3
Multiple Nucleotide Polymoprhisms	2		Multiple Nucleotide Polymoprhisms	0
Single Nucleotide Polymorphisms	616		Single Nucleotide Polymorphisms	148
Total	688		Total	160
Location	Number		Location	Number
Chromosome 2L	132		Chromosome 2L	45
Chromosome 2R	126		Chromosome 2R	41
Chromosome 3L	98		Chromosome 3L	31
Chromosome 3R	263		Chromosome 3R	17
Chromsome X	69		Chromsome X	26
Total	688		Total	160
Variants within e ro region	79		Variants within y v region	16
Location Relative to Gene Regions	Number		Location Relative to Gene Regions	Number
Intergenic	174		Intergenic	38
Codon Deletion	1		Codon Deletion	0
Downstream Modifier	43		Downstream Modifier	8
Within an Exon	5		Within an Exon	0
Within an Intron	327		Within an Intron	83
Non-synomous Coding	27		Non-synomous Coding	5
Gained Start Site	2		Gained Start Site	0
Synonomous Coding Change	54		Synonomous Coding Change	12
Upstream	28		Upstream	12
UTR 3'	15		UTR 3'	1
UTR 5'	12		UTR 5'	1
Total	688		Total	160
