# Supplementary material for: The Genetic Architecture of Natural Variation in Recombination Rate in Drosophila melanogaster
Source: PLoS Genet. 2016 Apr 1;12(4):e1005951. doi: 10.1371/journal.pgen.1005951 (PMC4817973; doi:10.1371/journal.pgen.1005951)
Supplement: S13 Table — List of significantly associated genetic variants within candidate genes with corresponding P-value. (XLSX) [file pgen.1005951.s021.xlsx]

## Sheet: S13 Table
Candidate Gene	Region	Data Set	Variant	Minor Allele	Major Allele	Reference Allele	Minor Allele Frequency	Minor Allele Count	Major Allele Count	Effect	P-value
alph	y v	Only ST	3R_25440527_SNP	C	T	T	0.05405	6	105	3.435	2.28985e-07
bru-2	e ro	Only ST	2L_12359168_SNP	A	T	T	0.1273	14	96	1.565	1.14176e-05
cdi	e ro	Only ST	3R_14913855_INS	GA	G	G	0.125	13	91	1.634	9.21984e-06
CG1273	e ro	Only ST	3L_4268715_SNP	C	T	T	0.05405	6	105	2.613	3.46985e-07
CG1273	e ro	Only ST	3L_4268783_SNP	A	G	G	0.06306	7	104	2.332	1.1836e-06
CG1273	e ro	Only ST	3L_4268808_SNP	G	A	A	0.0625	7	105	2.345	1.01405e-06
CG1273	e ro	Only ST	3L_4268986_SNP	T	C	C	0.0625	7	105	2.345	1.01405e-06
CG4440	y v	Only ST	2L_16330043_SNP	T	A	A	0.0991	11	100	2.437	8.90952e-06
CG4440	y v	Only ST	2L_16330091_SNP	G	A	A	0.0991	11	100	2.437	8.90952e-06
CG4440	y v	No Poly	2L_16330091_SNP	G	A	A	0.09459	14	134	2.211	8.30417e-06
CG4440	y v	Full	2L_16330091_SNP	G	A	A	0.08205	16	179	1.921	5.41158e-05
CG4440	y v	Only ST	2L_16330185_SNP	T	G	G	0.0991	11	100	2.437	8.90952e-06
CG4440	e ro	No Poly	2L_16330317_SNP	T	A	A	0.06202	8	121	2.999	1.09772e-08
CG4440	e ro	Full	2L_16330317_SNP	T	A	A	0.06667	10	140	2.58	7.9943e-08
CG7196	e ro	No Poly	2L_7760128_SNP	A	G	G	0.05426	7	122	2.869	6.83201e-07
CG7196	e ro	No Poly	2L_7760144_SNP	C	T	T	0.05385	7	123	2.721	2.74072e-06
CG7196	e ro	No Poly	2L_7763275_SNP	A	G	G	0.06299	8	119	2.577	7.99677e-07
CG7196	e ro	Full	2L_7765617_SNP	C	T	T	0.05882	9	144	2.343	2.81602e-06
CG7196	e ro	Full	2L_7766066_SNP	C	G	G	0.05806	9	146	3.029	9.78389e-10
CG7196	e ro	No Poly	2L_7766066_SNP	C	G	G	0.06923	9	121	2.858	9.80525e-09
CG7196	e ro	Only ST	2L_7766066_SNP	C	G	G	0.05357	6	106	2.446	2.04515e-06
CG9650	e ro	Only ST	X_7060779_SNP	T	G	G	0.05825	6	97	2.336	5.53699e-06
CG10864	e ro	Only ST	3R_14236729_SNP	C	A	A	0.05505	6	103	2.394	3.71671e-06
CG15365	e ro	Only ST	X_8951785_SNP	T	C	C	0.05455	6	104	2.606	3.55441e-07
CG33970	y v	No Poly	3R_22168414_SNP	G	A	A	0.05442	8	139	2.807	0.000126951
dpr6	y v	No Poly	3L_10022098_SNP	T	C	C	0.07432	11	137	2.451	2.47456e-06
dpr6	y v	Only ST	3L_10022196_SNP	G	T	T	0.05505	6	103	3.094	6.17059e-06
dpr6	y v	Full	3L_10065561_INS	AGCA	A	A	0.4534	73	88	1.072	4.39256e-06
dpr6	e ro	Only ST	3L_10077092_SNP	A	G	G	0.06306	7	104	2.524	9.36737e-08
Eip75B	y v	No Poly	3L_17950305_SNP	A	G	G	0.05405	8	140	2.694	2.0043e-05
Eip75B	e ro	Full	3L_18016881_SNP	G	A	A	0.05298	8	143	2.562	5.97819e-06
grp	e ro	Full	2L_16694744_SNP	A	T	T	0.2797	40	103	-1.098	3.30929e-06
jing	e ro	Only ST	2R_2424152_SNP	C	T	T	0.05357	6	106	2.353	5.89326e-06
jing	e ro	Only ST	2R_2428434_SNP	T	G	G	0.05405	6	105	2.762	5.75542e-08
jing	e ro	No Poly	2R_2428434_SNP	T	G	G	0.05426	7	122	2.565	1.10921e-05
jing	e ro	Only ST	2R_2428451_SNP	T	G	G	0.05405	6	105	2.762	5.75542e-08
jing	e ro	No Poly	2R_2428451_SNP	T	G	G	0.05426	7	122	2.565	1.10921e-05
jing	e ro	Only ST	2R_2428634_SNP	A	T	T	0.06931	7	94	2.53	1.10086e-07
jing	e ro	Only ST	2R_2428764_SNP	A	G	G	0.0625	7	105	2.497	1.49409e-07
jing	e ro	Only ST	2R_2428894_SNP	T	G	G	0.05455	6	104	2.782	4.45234e-08
jing	e ro	No Poly	2R_2428894_SNP	T	G	G	0.05469	7	121	2.564	8.84097e-06
jing	e ro	Only ST	2R_2428935_SNP	A	G	G	0.0625	7	105	2.497	1.49409e-07
jing	e ro	Only ST	2R_2429479_SNP	T	A	A	0.0625	7	105	2.497	1.49409e-07
jing	e ro	Only ST	2R_2433735_SNP	A	C	C	0.05405	6	105	2.518	1.02945e-06
jing	e ro	Only ST	2R_2434296_SNP	A	C	C	0.07368	7	88	2.456	2.88964e-07
jing	e ro	Only ST	2R_2436436_SNP	A	G	G	0.05505	6	103	2.666	1.80584e-07
jing	e ro	Only ST	2R_2438246_DEL	C	CTATG	CTATG	0.06542	7	100	2.501	1.51093e-07
jing	e ro	Only ST	2R_2438252_INS	TCAT	T	T	0.06667	7	98	2.507	1.42619e-07
jing	e ro	No Poly	2R_2438252_INS	TCAT	T	T	0.06612	8	113	2.395	1.25162e-05
jing	e ro	Full	2R_2438252_INS	TCAT	T	T	0.05479	8	138	2.367	1.79537e-05
jing	e ro	Only ST	2R_2438717_SNP	A	C	C	0.05405	6	105	2.518	1.02945e-06
jing	e ro	Only ST	2R_2440017_SNP	T	A	A	0.0625	7	105	2.497	1.49409e-07
jing	e ro	Only ST	2R_2440093_SNP	A	C	C	0.05405	6	105	2.786	4.17281e-08
jing	e ro	No Poly	2R_2440093_SNP	A	C	C	0.05426	7	122	2.568	8.63499e-06
jing	e ro	Only ST	2R_2446238_SNP	C	T	T	0.05505	6	103	2.743	7.42422e-08
lola	e ro	Only ST	2R_6379425_SNP	T	C	C	0.05357	6	106	2.755	6.13348e-08
MESR3	y v	No Poly	2L_18647760_SNP	C	G	G	0.08276	12	133	2.281	5.90156e-06
Oaz	y v	Only ST	2R_10335293_SNP	C	T	T	0.07273	8	102	2.682	8.83872e-06
pk	e ro	Only ST	2R_3083775_SNP	T	C	C	0.05455	6	104	2.922	7.20297e-09
Ptp61F	e ro	No Poly	3L_1393055_SNP	A	G	G	0.06154	8	122	2.734	5.60208e-07
Ptp61F	e ro	Full	3L_1393055_SNP	A	G	G	0.05769	9	147	2.646	5.84089e-07
Ptp61F	e ro	No Poly	3L_1393071_SNP	A	G	G	0.07752	10	119	2.175	1.52858e-05
Ptp61F	e ro	Full	3L_1393071_SNP	A	G	G	0.07143	11	143	2.151	1.14911e-05
Ptp61F	e ro	Only ST	3L_1400394_SNP	G	A	A	0.06364	7	103	2.269	2.95089e-06
Ptp61F	y v	No Poly	3L_1452328_SNP	G	T	T	0.1034	15	130	2.015	6.74218e-06
Ptp61F	e ro	No Poly	3L_1455295_SNP	G	A	A	0.09302	12	117	1.993	2.42088e-06
Ptp61F	e ro	No Poly	3L_1455555_SNP	A	C	C	0.08594	11	117	2.142	1.18952e-06
Ptp61F	e ro	No Poly	3L_1455925_SNP	T	G	G	0.08527	11	118	2.138	1.17722e-06
Ptp61F	e ro	No Poly	3L_1456574_SNP	G	A	A	0.06299	8	119	2.829	1.2764e-07
Ptp61F	e ro	Full	3L_1456574_SNP	G	A	A	0.05882	9	144	2.354	4.64906e-06
Ptp61F	e ro	No Poly	3L_1456902_SNP	T	C	C	0.05556	7	119	3.146	3.36113e-08
Ptp61F	e ro	Full	3L_1456902_SNP	T	C	C	0.05263	8	144	2.574	2.24562e-06
Ptp61F	e ro	Only ST	3L_1456902_SNP	T	C	C	0.05505	6	103	2.308	9.01227e-06
Ptp61F	e ro	No Poly	3L_1456916_SNP	A	C	C	0.06923	9	121	2.474	1.14453e-06
Ptp61F	e ro	No Poly	3L_1456953_SNP	A	C	C	0.0625	8	120	2.714	4.57334e-07
Ptp61F	e ro	Full	3L_1456953_SNP	A	C	C	0.05844	9	145	2.254	1.26472e-05
Ptp61F	e ro	No Poly	3L_1456971_SNP	A	T	T	0.06202	8	121	2.728	3.88714e-07
Ptp61F	e ro	Full	3L_1456971_SNP	A	T	T	0.05806	9	146	2.266	1.12245e-05
Ptp61F	e ro	Only ST	3L_1472460_SNP	A	G	G	0.05455	6	104	2.374	4.60171e-06
Ubx	y v	Only ST	3R_12557674_SNP	A	C	C	0.3077	32	72	1.53	4.81635e-06
Ubx	y v	Only ST	3R_12557680_SNP	G	A	A	0.3143	33	72	1.5	5.2117e-06
