# Supplementary material for: The Genetic Architecture of Natural Variation in Recombination Rate in Drosophila melanogaster
Source: PLoS Genet. 2016 Apr 1;12(4):e1005951. doi: 10.1371/journal.pgen.1005951 (PMC4817973; doi:10.1371/journal.pgen.1005951)
Supplement: S14 Table — Genotype of each DGRP line at each significantly associated genetic variant within candidate genes surveyed. (XLSX) [file pgen.1005951.s022.xlsx]

## Sheet: S14 Table
	alph	bru-2	cdi	CG1273	CG1273	CG1273	CG1273	CG4440	CG4440	CG4440	CG4440	CG4440	CG7196	CG7196	CG7196	CG7196	CG7196	CG9650	CG10864	CG15365	CG33970	dpr6	dpr6	dpr6	dpr6	Eip75B	Eip75B	grp	jing	jing	jing	jing	jing	jing	jing	jing	jing	jing	jing	jing	jing	jing	jing	jing	jing	lola	MESR3	Oaz	pk
DGRP Line	chr3R:25440527_SNP	chr2L:12359168_SNP	chr3R:14913855_INS	chr3L:4268715_SNP	chr3L:4268783_SNP	chr3L:4268808_SNP	chr3L:4268986_SNP	chr2L:16330317_SNP	chr2L:16330317_SNP	chr2L:16330043_SNP	chr2L:16330091_SNP	chr2L:16330185_SNP	chr2L:7760128_SNP	chr2L:7760144_SNP	chr2L:7763275_SNP	chr2L:7765617_SNP	chr2L:7766066_SNP	chrX:7060779_SNP	chr3R:14236729_SNP	chrX:8951785_SNP	chr3R:22168414_SNP	chr3L:10077092_SNP	chr3L:10022098_SNP	chr3L:10022196_SNP	chr3L:10065561_INS	chr3L:18016881_SNP	chr3L:17950305_SNP	chr2L:16694744_SNP	chr2R:2424152_SNP	chr2R:2428434_SNP	chr2R:2428451_SNP	chr2R:2428634_SNP	chr2R:2428764_SNP	chr2R:2428894_SNP	chr2R:2428935_SNP	chr2R:2429479_SNP	chr2R:2433735_SNP	chr2R:2434296_SNP	chr2R:2436436_SNP	chr2R:2438246_DEL	chr2R:2438252_INS	chr2R:2438717_SNP	chr2R:2440017_SNP	chr2R:2440093_SNP	chr2R:2446238_SNP	chr2R:6379425_SNP	chr2L:18647760_SNP	chr2R:10335293_SNP	chr2R:3083775_SNP
DGRP_21	T/T	T/T	(G)-/(G)-	T/T	G/G	A/A	C/C	A/A	A/A	A/A	A/A	G/G	G/G	T/T	G/G	T/T	G/G	G/G	A/A	C/C	A/A	G/G	C/C	T/T	(A)-/(A)-	A/A	G/G	A/A	T/T	G/G	G/G	T/T	G/G	G/G	G/G	A/A	C/C	C/C	G/G	(C)TATG/(C)TATG	(T)-/(T)-	C/C	A/A	C/C	T/T	C/C	G/G	T/T	C/C
DGRP_26	T/T	T/T	(G)-/(G)-	T/T	G/G	A/A	C/C	T/T	T/T	A/A	G/G	G/G	A/A	C/C	G/G	T/T	G/G	G/G	A/A	C/C	A/A	G/G	T/T	G/G	./.	A/A	G/G	T/T	T/T	G/G	G/G	T/T	G/G	G/G	G/G	A/A	C/C	C/C	G/G	(C)TATG/(C)TATG	(T)-/(T)-	C/C	A/A	C/C	T/T	T/T	G/G	T/T	C/C
DGRP_28	T/T	T/T	(G)-/(G)-	T/T	G/G	A/A	C/C	T/T	T/T	A/A	A/A	G/G	A/A	C/C	A/A	C/C	C/C	G/G	A/A	C/C	A/A	G/G	C/C	T/T	(A)-/(A)-	G/G	G/G	T/T	T/T	G/G	G/G	T/T	G/G	G/G	G/G	A/A	C/C	C/C	G/G	(C)TATG/(C)TATG	./.	C/C	A/A	C/C	T/T	C/C	G/G	T/T	C/C
DGRP_31	T/T	T/T	./.	./.	./.	./.	./.	A/A	A/A	A/A	A/A	G/G	G/G	T/T	G/G	T/T	G/G	G/G	A/A	C/C	A/A	G/G	C/C	T/T	(A)-/(A)-	A/A	G/G	A/A	T/T	G/G	G/G	./.	G/G	G/G	G/G	A/A	C/C	C/C	G/G	(C)TATG/(C)TATG	(T)-/(T)-	C/C	A/A	C/C	T/T	C/C	G/G	T/T	C/C
DGRP_32	T/T	T/T	(G)-/(G)-	T/T	G/G	A/A	C/C	A/A	A/A	A/A	A/A	G/G	G/G	T/T	A/A	T/T	G/G	G/G	C/C	C/C	A/A	G/G	C/C	T/T	(A)GCA/(A)GCA	A/A	G/G	T/T	T/T	G/G	G/G	T/T	G/G	G/G	G/G	A/A	C/C	./.	G/G	(C)TATG/(C)TATG	(T)-/(T)-	C/C	A/A	C/C	T/T	C/C	G/G	T/T	C/C
DGRP_38	T/T	T/T	(G)-/(G)-	T/T	G/G	A/A	C/C	A/A	A/A	A/A	A/A	G/G	G/G	T/T	G/G	T/T	G/G	G/G	./.	C/C	A/A	G/G	C/C	T/T	(A)-/(A)-	A/A	G/G	T/T	T/T	G/G	G/G	T/T	G/G	G/G	G/G	A/A	C/C	./.	G/G	(C)TATG/(C)TATG	(T)-/(T)-	C/C	A/A	C/C	T/T	C/C	G/G	T/T	C/C
DGRP_40	T/T	A/A	(G)A/(G)A	C/C	A/A	G/G	T/T	A/A	A/A	A/A	A/A	G/G	G/G	T/T	G/G	T/T	G/G	G/G	A/A	C/C	A/A	G/G	C/C	T/T	(A)GCA/(A)GCA	A/A	G/G	A/A	T/T	G/G	G/G	./.	G/G	G/G	G/G	A/A	C/C	C/C	G/G	(C)TATG/(C)TATG	(T)-/(T)-	C/C	A/A	C/C	T/T	T/T	G/G	T/T	C/C
DGRP_41	C/C	T/T	(G)-/(G)-	T/T	G/G	A/A	C/C	A/A	A/A	T/T	G/G	T/T	G/G	T/T	G/G	T/T	G/G	G/G	A/A	C/C	A/A	G/G	T/T	G/G	(A)GCA/(A)GCA	A/A	G/G	T/T	T/T	G/G	G/G	T/T	G/G	G/G	G/G	A/A	C/C	C/C	G/G	(C)TATG/(C)TATG	(T)-/(T)-	C/C	A/A	C/C	T/T	C/C	C/C	T/T	C/C
DGRP_42	T/T	T/T	(G)-/(G)-	T/T	G/G	A/A	C/C	A/A	A/A	A/A	A/A	G/G	G/G	T/T	G/G	T/T	G/G	G/G	A/A	C/C	A/A	G/G	C/C	T/T	(A)-/(A)-	A/A	G/G	A/A	C/C	./.	./.	A/A	A/A	T/T	A/A	T/T	A/A	A/A	A/A	(C)-/(C)-	(T)CAT/(T)CAT	A/A	T/T	A/A	C/C	C/C	G/G	T/T	C/C
DGRP_45	T/T	T/T	(G)-/(G)-	T/T	./.	A/A	C/C	A/A	A/A	A/A	A/A	G/G	G/G	T/T	G/G	T/T	G/G	G/G	A/A	C/C	A/A	G/G	C/C	T/T	(A)GCA/(A)GCA	A/A	G/G	A/A	T/T	G/G	G/G	T/T	G/G	G/G	G/G	A/A	C/C	C/C	G/G	(C)TATG/(C)TATG	(T)-/(T)-	C/C	A/A	C/C	T/T	C/C	G/G	T/T	C/C
DGRP_48	T/T	T/T	./.	T/T	G/G	A/A	C/C	A/A	A/A	A/A	A/A	G/G	G/G	T/T	G/G	T/T	C/C	G/G	A/A	C/C	A/A	G/G	C/C	T/T	./.	A/A	G/G	T/T	T/T	G/G	G/G	T/T	G/G	G/G	G/G	A/A	C/C	./.	G/G	(C)TATG/(C)TATG	(T)-/(T)-	C/C	A/A	C/C	T/T	C/C	G/G	T/T	C/C
DGRP_49	T/T	T/T	(G)-/(G)-	T/T	G/G	A/A	C/C	A/A	A/A	A/A	A/A	G/G	G/G	T/T	G/G	T/T	G/G	G/G	A/A	C/C	A/A	G/G	C/C	T/T	(A)-/(A)-	A/A	G/G	T/T	T/T	G/G	G/G	T/T	G/G	G/G	G/G	A/A	C/C	C/C	G/G	(C)TATG/(C)TATG	(T)-/(T)-	C/C	A/A	C/C	T/T	C/C	G/G	T/T	C/C
DGRP_57	T/T	T/T	(G)-/(G)-	T/T	G/G	A/A	C/C	A/A	A/A	A/A	A/A	G/G	G/G	T/T	G/G	T/T	C/C	G/G	A/A	C/C	A/A	G/G	C/C	T/T	(A)GCA/(A)GCA	A/A	G/G	A/A	T/T	G/G	G/G	T/T	G/G	G/G	G/G	A/A	C/C	C/C	G/G	(C)TATG/(C)TATG	(T)-/(T)-	C/C	A/A	C/C	T/T	C/C	G/G	T/T	C/C
DGRP_59	T/T	T/T	(G)-/(G)-	T/T	G/G	A/A	C/C	A/A	A/A	A/A	A/A	G/G	G/G	T/T	G/G	T/T	G/G	G/G	A/A	C/C	A/A	G/G	C/C	T/T	./.	A/A	G/G	A/A	T/T	G/G	G/G	T/T	G/G	G/G	G/G	A/A	C/C	C/C	G/G	./.	./.	C/C	A/A	C/C	T/T	C/C	G/G	T/T	C/C
DGRP_69	T/T	T/T	./.	T/T	G/G	A/A	C/C	A/A	A/A	A/A	A/A	G/G	G/G	T/T	G/G	T/T	G/G	G/G	A/A	C/C	A/A	G/G	C/C	T/T	./.	A/A	G/G	./.	T/T	G/G	G/G	T/T	G/G	G/G	G/G	A/A	C/C	C/C	G/G	(C)TATG/(C)TATG	(T)-/(T)-	C/C	A/A	C/C	T/T	C/C	G/G	C/C	C/C
DGRP_73	T/T	A/A	(G)-/(G)-	T/T	G/G	A/A	C/C	A/A	A/A	A/A	A/A	G/G	G/G	T/T	G/G	T/T	G/G	G/G	A/A	C/C	A/A	G/G	C/C	T/T	./.	A/A	G/G	A/A	T/T	G/G	G/G	T/T	G/G	G/G	G/G	A/A	C/C	C/C	G/G	./.	./.	C/C	A/A	C/C	T/T	C/C	G/G	T/T	C/C
DGRP_75	T/T	./.	(G)-/(G)-	T/T	G/G	A/A	C/C	A/A	A/A	A/A	A/A	G/G	G/G	T/T	G/G	T/T	G/G	G/G	A/A	C/C	A/A	G/G	C/C	T/T	(A)GCA/(A)GCA	A/A	G/G	T/T	T/T	G/G	G/G	T/T	G/G	G/G	G/G	A/A	C/C	C/C	G/G	(C)TATG/(C)TATG	(T)-/(T)-	C/C	A/A	C/C	T/T	C/C	G/G	T/T	C/C
DGRP_83	T/T	T/T	(G)-/(G)-	T/T	G/G	A/A	C/C	A/A	A/A	A/A	A/A	G/G	G/G	T/T	G/G	T/T	G/G	./.	A/A	C/C	A/A	G/G	C/C	T/T	(A)GCA/(A)GCA	A/A	G/G	./.	T/T	G/G	G/G	T/T	G/G	G/G	G/G	A/A	C/C	C/C	G/G	(C)TATG/(C)TATG	(T)-/(T)-	C/C	A/A	C/C	T/T	C/C	G/G	T/T	C/C
DGRP_85	T/T	T/T	(G)-/(G)-	T/T	G/G	A/A	C/C	A/A	A/A	A/A	A/A	./.	G/G	T/T	G/G	T/T	G/G	G/G	A/A	C/C	A/A	G/G	C/C	./.	(A)GCA/(A)GCA	A/A	G/G	T/T	T/T	G/G	G/G	T/T	G/G	G/G	G/G	A/A	C/C	./.	G/G	(C)TATG/(C)TATG	(T)-/(T)-	C/C	A/A	C/C	T/T	C/C	G/G	T/T	C/C
DGRP_88	T/T	T/T	(G)-/(G)-	T/T	G/G	A/A	C/C	./.	./.	A/A	A/A	G/G	G/G	T/T	G/G	T/T	G/G	G/G	A/A	C/C	A/A	G/G	C/C	T/T	(A)-/(A)-	A/A	G/G	T/T	T/T	G/G	G/G	./.	G/G	G/G	G/G	A/A	C/C	C/C	G/G	(C)TATG/(C)TATG	(T)-/(T)-	C/C	A/A	C/C	T/T	C/C	G/G	T/T	C/C
DGRP_91	T/T	T/T	(G)-/(G)-	T/T	G/G	A/A	C/C	A/A	A/A	A/A	A/A	G/G	G/G	T/T	A/A	T/T	G/G	G/G	C/C	C/C	G/G	A/A	C/C	T/T	./.	./.	G/G	T/T	T/T	G/G	G/G	T/T	G/G	G/G	G/G	A/A	C/C	C/C	G/G	./.	./.	C/C	A/A	C/C	T/T	C/C	G/G	T/T	C/C
DGRP_93	T/T	T/T	(G)-/(G)-	T/T	G/G	A/A	T/T	A/A	A/A	A/A	A/A	G/G	G/G	T/T	G/G	T/T	G/G	G/G	A/A	C/C	A/A	G/G	C/C	T/T	./.	A/A	G/G	T/T	T/T	G/G	G/G	./.	G/G	G/G	G/G	A/A	C/C	C/C	G/G	(C)TATG/(C)TATG	(T)-/(T)-	C/C	A/A	C/C	T/T	C/C	G/G	T/T	C/C
DGRP_100	T/T	T/T	(G)-/(G)-	T/T	G/G	A/A	C/C	A/A	A/A	./.	A/A	G/G	G/G	T/T	G/G	T/T	G/G	G/G	A/A	C/C	A/A	G/G	C/C	T/T	(A)GCA/(A)GCA	A/A	G/G	T/T	T/T	G/G	G/G	./.	G/G	G/G	G/G	A/A	C/C	./.	G/G	(C)TATG/(C)TATG	(T)-/(T)-	C/C	A/A	C/C	T/T	C/C	G/G	T/T	C/C
DGRP_101	C/C	T/T	(G)-/(G)-	T/T	G/G	A/A	C/C	A/A	A/A	A/A	A/A	G/G	./.	./.	G/G	T/T	G/G	G/G	A/A	C/C	A/A	G/G	C/C	T/T	./.	A/A	G/G	T/T	T/T	G/G	G/G	./.	G/G	G/G	G/G	A/A	C/C	C/C	G/G	(C)TATG/(C)TATG	(T)-/(T)-	C/C	A/A	C/C	T/T	C/C	G/G	T/T	C/C
DGRP_105	T/T	T/T	(G)-/(G)-	T/T	G/G	A/A	C/C	A/A	A/A	A/A	A/A	G/G	G/G	T/T	G/G	T/T	G/G	G/G	A/A	C/C	A/A	G/G	C/C	T/T	./.	A/A	G/G	T/T	T/T	G/G	G/G	T/T	G/G	G/G	G/G	A/A	C/C	C/C	G/G	./.	./.	C/C	A/A	C/C	T/T	C/C	G/G	T/T	C/C
DGRP_109	T/T	T/T	(G)-/(G)-	T/T	G/G	A/A	C/C	A/A	A/A	A/A	A/A	G/G	G/G	T/T	A/A	T/T	G/G	G/G	A/A	C/C	A/A	G/G	T/T	G/G	(A)-/(A)-	A/A	G/G	./.	T/T	G/G	G/G	T/T	G/G	G/G	G/G	A/A	C/C	C/C	G/G	(C)TATG/(C)TATG	(T)-/(T)-	C/C	A/A	C/C	T/T	C/C	G/G	T/T	C/C
DGRP_129	T/T	T/T	(G)-/(G)-	T/T	G/G	A/A	C/C	A/A	A/A	A/A	A/A	G/G	G/G	T/T	G/G	T/T	G/G	./.	A/A	C/C	A/A	G/G	C/C	T/T	(A)GCA/(A)GCA	A/A	G/G	A/A	T/T	G/G	G/G	T/T	G/G	G/G	G/G	A/A	C/C	C/C	G/G	(C)TATG/(C)TATG	(T)-/(T)-	C/C	A/A	C/C	T/T	C/C	G/G	T/T	C/C
DGRP_136	T/T	T/T	(G)-/(G)-	./.	./.	./.	./.	A/A	A/A	A/A	A/A	G/G	G/G	T/T	G/G	T/T	G/G	G/G	A/A	C/C	A/A	G/G	./.	./.	./.	A/A	G/G	T/T	T/T	T/T	./.	A/A	A/A	T/T	A/A	T/T	A/A	A/A	A/A	(C)-/(C)-	(T)CAT/(T)CAT	A/A	T/T	A/A	C/C	C/C	G/G	T/T	T/T
DGRP_138	T/T	T/T	(G)-/(G)-	T/T	G/G	A/A	C/C	A/A	A/A	A/A	A/A	G/G	G/G	T/T	G/G	T/T	G/G	G/G	A/A	C/C	G/G	G/G	C/C	T/T	(A)-/(A)-	A/A	G/G	T/T	T/T	G/G	G/G	T/T	G/G	G/G	G/G	A/A	C/C	C/C	G/G	(C)TATG/(C)TATG	(T)-/(T)-	C/C	A/A	C/C	C/C	C/C	C/C	T/T	C/C
DGRP_142	T/T	T/T	./.	T/T	G/G	A/A	C/C	A/A	A/A	A/A	A/A	G/G	G/G	T/T	G/G	T/T	G/G	G/G	A/A	C/C	A/A	G/G	T/T	./.	(A)GCA/(A)GCA	A/A	G/G	T/T	T/T	G/G	G/G	T/T	G/G	G/G	G/G	A/A	C/C	C/C	G/G	(C)TATG/(C)TATG	(T)-/(T)-	C/C	A/A	C/C	T/T	C/C	G/G	T/T	C/C
DGRP_149	T/T	T/T	(G)-/(G)-	T/T	G/G	A/A	C/C	A/A	A/A	A/A	A/A	G/G	G/G	T/T	G/G	T/T	G/G	G/G	A/A	C/C	A/A	G/G	C/C	T/T	(A)GCA/(A)GCA	A/A	G/G	T/T	T/T	G/G	G/G	T/T	G/G	G/G	G/G	A/A	C/C	C/C	G/G	(C)TATG/(C)TATG	(T)-/(T)-	C/C	A/A	C/C	T/T	C/C	G/G	T/T	C/C
DGRP_153	C/C	T/T	(G)-/(G)-	T/T	G/G	A/A	C/C	A/A	A/A	A/A	A/A	G/G	G/G	T/T	G/G	C/C	G/G	G/G	A/A	C/C	A/A	G/G	C/C	T/T	(A)GCA/(A)GCA	A/A	G/G	A/A	T/T	G/G	G/G	T/T	G/G	G/G	G/G	A/A	C/C	C/C	G/G	(C)TATG/(C)TATG	(T)-/(T)-	C/C	A/A	C/C	T/T	C/C	C/C	T/T	C/C
DGRP_158	T/T	T/T	(G)-/(G)-	T/T	G/G	A/A	C/C	A/A	A/A	A/A	A/A	G/G	G/G	T/T	G/G	T/T	G/G	G/G	A/A	C/C	A/A	G/G	C/C	T/T	./.	A/A	G/G	T/T	T/T	G/G	G/G	T/T	G/G	G/G	G/G	A/A	C/C	C/C	G/G	(C)TATG/(C)TATG	(T)-/(T)-	C/C	A/A	C/C	T/T	C/C	C/C	C/C	C/C
DGRP_161	T/T	T/T	(G)-/(G)-	T/T	G/G	A/A	C/C	A/A	A/A	A/A	A/A	G/G	G/G	T/T	G/G	T/T	G/G	G/G	A/A	C/C	A/A	G/G	C/C	T/T	./.	A/A	G/G	A/A	T/T	G/G	G/G	T/T	G/G	G/G	G/G	A/A	C/C	C/C	G/G	./.	./.	C/C	A/A	C/C	T/T	C/C	G/G	T/T	C/C
DGRP_176	T/T	T/T	(G)-/(G)-	T/T	G/G	A/A	C/C	A/A	A/A	A/A	A/A	G/G	G/G	T/T	G/G	T/T	G/G	G/G	C/C	T/T	A/A	G/G	C/C	T/T	(A)GCA/(A)GCA	A/A	A/A	T/T	T/T	G/G	G/G	T/T	G/G	G/G	G/G	A/A	C/C	./.	G/G	(C)TATG/(C)TATG	./.	C/C	A/A	C/C	T/T	C/C	./.	C/C	C/C
DGRP_177	T/T	T/T	(G)-/(G)-	T/T	G/G	A/A	C/C	A/A	A/A	A/A	A/A	G/G	G/G	T/T	G/G	T/T	G/G	G/G	A/A	C/C	A/A	G/G	C/C	T/T	(A)-/(A)-	./.	G/G	T/T	T/T	G/G	G/G	T/T	G/G	G/G	G/G	A/A	C/C	C/C	G/G	(C)TATG/(C)TATG	(T)-/(T)-	C/C	A/A	C/C	T/T	C/C	G/G	T/T	C/C
DGRP_181	T/T	T/T	./.	T/T	G/G	A/A	C/C	A/A	A/A	A/A	A/A	G/G	G/G	T/T	G/G	T/T	G/G	G/G	A/A	C/C	A/A	G/G	C/C	T/T	(A)-/(A)-	A/A	G/G	A/A	T/T	G/G	G/G	T/T	G/G	G/G	G/G	A/A	C/C	C/C	G/G	(C)TATG/(C)TATG	(T)-/(T)-	C/C	A/A	C/C	T/T	C/C	G/G	T/T	C/C
DGRP_189	C/C	T/T	(G)-/(G)-	T/T	G/G	A/A	C/C	A/A	A/A	A/A	A/A	G/G	G/G	T/T	G/G	T/T	G/G	G/G	A/A	C/C	A/A	G/G	C/C	T/T	(A)GCA/(A)GCA	A/A	G/G	A/A	T/T	G/G	G/G	./.	G/G	G/G	G/G	A/A	C/C	C/C	G/G	(C)TATG/(C)TATG	(T)-/(T)-	C/C	A/A	C/C	T/T	C/C	G/G	T/T	T/T
DGRP_195	T/T	T/T	(G)-/(G)-	T/T	G/G	A/A	C/C	A/A	A/A	A/A	A/A	G/G	G/G	T/T	A/A	T/T	G/G	G/G	A/A	C/C	A/A	G/G	C/C	T/T	./.	A/A	G/G	A/A	T/T	G/G	G/G	T/T	G/G	G/G	G/G	A/A	C/C	./.	G/G	./.	./.	C/C	A/A	C/C	T/T	C/C	G/G	T/T	C/C
DGRP_208	T/T	T/T	(G)A/(G)A	T/T	G/G	A/A	C/C	A/A	A/A	T/T	G/G	T/T	G/G	T/T	G/G	T/T	G/G	G/G	A/A	C/C	A/A	G/G	C/C	T/T	(A)GCA/(A)GCA	A/A	G/G	A/A	T/T	G/G	G/G	T/T	G/G	G/G	G/G	A/A	C/C	./.	G/G	(C)TATG/(C)TATG	(T)-/(T)-	C/C	A/A	C/C	T/T	C/C	C/C	T/T	C/C
DGRP_217	T/T	T/T	(G)A/(G)A	T/T	G/G	A/A	C/C	A/A	A/A	A/A	A/A	G/G	G/G	T/T	G/G	T/T	G/G	G/G	A/A	C/C	A/A	G/G	C/C	T/T	./.	A/A	G/G	T/T	T/T	G/G	G/G	T/T	G/G	G/G	G/G	A/A	C/C	C/C	G/G	(C)TATG/(C)TATG	(T)-/(T)-	C/C	A/A	C/C	T/T	C/C	G/G	T/T	C/C
DGRP_223	T/T	T/T	(G)-/(G)-	T/T	G/G	A/A	C/C	A/A	A/A	T/T	G/G	T/T	G/G	T/T	G/G	T/T	G/G	G/G	A/A	C/C	G/G	G/G	C/C	T/T	(A)GCA/(A)GCA	A/A	G/G	T/T	T/T	G/G	G/G	T/T	G/G	G/G	G/G	A/A	C/C	./.	G/G	(C)TATG/(C)TATG	(T)-/(T)-	C/C	A/A	C/C	T/T	C/C	C/C	C/C	C/C
DGRP_227	T/T	T/T	(G)-/(G)-	T/T	G/G	A/A	C/C	A/A	A/A	A/A	A/A	G/G	G/G	T/T	G/G	T/T	G/G	G/G	C/C	C/C	A/A	G/G	C/C	T/T	(A)-/(A)-	A/A	G/G	T/T	C/C	G/G	G/G	T/T	G/G	G/G	G/G	A/A	C/C	C/C	G/G	(C)TATG/(C)TATG	(T)-/(T)-	C/C	A/A	C/C	T/T	C/C	G/G	C/C	C/C
DGRP_228	T/T	T/T	(G)A/(G)A	T/T	G/G	A/A	C/C	T/T	T/T	A/A	A/A	G/G	G/G	T/T	G/G	T/T	G/G	G/G	A/A	C/C	A/A	G/G	C/C	T/T	./.	A/A	G/G	T/T	T/T	G/G	G/G	T/T	G/G	G/G	G/G	A/A	C/C	C/C	G/G	(C)TATG/(C)TATG	(T)-/(T)-	C/C	A/A	C/C	T/T	C/C	G/G	T/T	C/C
DGRP_229	T/T	T/T	(G)-/(G)-	T/T	G/G	A/A	C/C	A/A	A/A	A/A	A/A	G/G	G/G	T/T	G/G	T/T	G/G	G/G	A/A	C/C	A/A	G/G	T/T	G/G	./.	A/A	G/G	T/T	T/T	G/G	G/G	T/T	G/G	G/G	G/G	A/A	C/C	C/C	G/G	(C)TATG/(C)TATG	(T)-/(T)-	C/C	A/A	C/C	T/T	C/C	G/G	T/T	C/C
DGRP_233	T/T	T/T	(G)-/(G)-	T/T	G/G	A/A	C/C	A/A	A/A	A/A	A/A	T/T	G/G	T/T	G/G	T/T	G/G	G/G	A/A	C/C	A/A	G/G	C/C	T/T	./.	A/A	A/A	T/T	T/T	G/G	G/G	T/T	G/G	G/G	G/G	A/A	C/C	C/C	G/G	(C)TATG/(C)TATG	(T)-/(T)-	C/C	A/A	C/C	T/T	C/C	G/G	T/T	C/C
DGRP_235	T/T	T/T	(G)-/(G)-	T/T	G/G	A/A	C/C	A/A	A/A	A/A	A/A	G/G	G/G	T/T	G/G	T/T	G/G	./.	A/A	C/C	A/A	G/G	C/C	T/T	(A)-/(A)-	A/A	G/G	T/T	T/T	G/G	G/G	T/T	G/G	G/G	G/G	A/A	C/C	C/C	G/G	(C)TATG/(C)TATG	(T)-/(T)-	C/C	A/A	C/C	T/T	C/C	G/G	T/T	C/C
DGRP_237	T/T	T/T	(G)-/(G)-	T/T	G/G	./.	C/C	A/A	A/A	A/A	A/A	./.	./.	T/T	G/G	T/T	G/G	T/T	A/A	C/C	A/A	G/G	C/C	T/T	./.	A/A	G/G	./.	T/T	G/G	G/G	T/T	G/G	G/G	G/G	A/A	C/C	C/C	G/G	(C)TATG/(C)TATG	(T)-/(T)-	C/C	A/A	C/C	T/T	C/C	G/G	T/T	C/C
DGRP_239	T/T	A/A	(G)A/(G)A	C/C	A/A	G/G	T/T	T/T	T/T	A/A	A/A	G/G	A/A	C/C	A/A	C/C	C/C	T/T	C/C	T/T	A/A	A/A	C/C	T/T	./.	G/G	G/G	T/T	C/C	T/T	T/T	A/A	A/A	T/T	A/A	T/T	A/A	A/A	A/A	(C)-/(C)-	(T)CAT/(T)CAT	A/A	T/T	A/A	C/C	T/T	G/G	T/T	T/T
DGRP_256	T/T	T/T	(G)-/(G)-	T/T	G/G	A/A	C/C	A/A	A/A	A/A	A/A	G/G	G/G	T/T	G/G	T/T	G/G	G/G	A/A	C/C	A/A	G/G	C/C	T/T	./.	A/A	A/A	T/T	T/T	G/G	G/G	T/T	G/G	G/G	G/G	A/A	C/C	C/C	G/G	./.	./.	C/C	A/A	C/C	T/T	C/C	G/G	T/T	C/C
DGRP_280	T/T	T/T	(G)-/(G)-	T/T	G/G	A/A	C/C	A/A	A/A	T/T	G/G	T/T	G/G	T/T	G/G	T/T	G/G	G/G	A/A	C/C	A/A	A/A	C/C	T/T	(A)GCA/(A)GCA	A/A	A/A	T/T	T/T	G/G	G/G	T/T	G/G	G/G	G/G	A/A	C/C	C/C	G/G	(C)TATG/(C)TATG	(T)-/(T)-	C/C	A/A	C/C	T/T	C/C	C/C	T/T	C/C
DGRP_287	T/T	T/T	(G)A/(G)A	C/C	A/A	G/G	T/T	A/A	A/A	A/A	A/A	G/G	G/G	T/T	G/G	T/T	G/G	G/G	A/A	C/C	A/A	A/A	C/C	T/T	./.	A/A	G/G	T/T	T/T	G/G	G/G	T/T	G/G	G/G	G/G	A/A	C/C	C/C	G/G	(C)TATG/(C)TATG	(T)-/(T)-	C/C	A/A	C/C	T/T	C/C	./.	T/T	C/C
DGRP_301	./.	T/T	(G)-/(G)-	T/T	G/G	A/A	C/C	A/A	A/A	./.	./.	./.	./.	./.	G/G	T/T	G/G	G/G	A/A	C/C	A/A	G/G	C/C	T/T	(A)GCA/(A)GCA	A/A	G/G	T/T	T/T	G/G	G/G	T/T	G/G	G/G	G/G	A/A	C/C	C/C	G/G	(C)TATG/(C)TATG	(T)-/(T)-	C/C	A/A	C/C	T/T	C/C	G/G	T/T	C/C
DGRP_303	T/T	T/T	(G)-/(G)-	T/T	G/G	A/A	C/C	A/A	A/A	A/A	A/A	G/G	G/G	T/T	G/G	T/T	G/G	G/G	./.	C/C	A/A	G/G	C/C	T/T	(A)GCA/(A)GCA	A/A	A/A	./.	./.	G/G	G/G	T/T	G/G	G/G	G/G	A/A	C/C	./.	G/G	(C)TATG/(C)TATG	(T)-/(T)-	C/C	A/A	C/C	T/T	C/C	G/G	./.	./.
DGRP_304	T/T	T/T	(G)-/(G)-	T/T	G/G	A/A	C/C	A/A	A/A	A/A	A/A	G/G	G/G	T/T	G/G	T/T	G/G	G/G	C/C	C/C	G/G	G/G	C/C	T/T	(A)-/(A)-	A/A	G/G	T/T	T/T	G/G	G/G	T/T	G/G	G/G	G/G	A/A	C/C	C/C	G/G	(C)TATG/(C)TATG	(T)-/(T)-	C/C	A/A	C/C	T/T	C/C	G/G	T/T	C/C
DGRP_306	T/T	T/T	(G)-/(G)-	T/T	G/G	A/A	C/C	A/A	A/A	A/A	A/A	G/G	G/G	T/T	G/G	T/T	G/G	G/G	A/A	C/C	A/A	G/G	C/C	T/T	(A)GCA/(A)GCA	A/A	A/A	T/T	T/T	G/G	G/G	T/T	G/G	G/G	G/G	A/A	C/C	./.	G/G	(C)TATG/(C)TATG	(T)-/(T)-	C/C	A/A	C/C	T/T	C/C	G/G	C/C	C/C
DGRP_307	T/T	A/A	(G)-/(G)-	T/T	G/G	A/A	C/C	A/A	A/A	A/A	A/A	G/G	G/G	T/T	G/G	T/T	G/G	G/G	A/A	C/C	A/A	G/G	C/C	T/T	(A)-/(A)-	A/A	G/G	T/T	T/T	G/G	G/G	T/T	G/G	G/G	G/G	A/A	C/C	C/C	G/G	(C)TATG/(C)TATG	(T)-/(T)-	C/C	A/A	C/C	T/T	C/C	G/G	T/T	C/C
DGRP_309	T/T	T/T	(G)-/(G)-	T/T	G/G	A/A	C/C	A/A	A/A	A/A	A/A	G/G	G/G	T/T	G/G	T/T	G/G	G/G	A/A	C/C	A/A	G/G	C/C	T/T	(A)-/(A)-	A/A	G/G	A/A	T/T	G/G	G/G	T/T	G/G	G/G	G/G	A/A	C/C	C/C	G/G	(C)TATG/(C)TATG	(T)-/(T)-	C/C	A/A	C/C	T/T	C/C	G/G	T/T	C/C
DGRP_310	T/T	T/T	(G)-/(G)-	T/T	G/G	A/A	C/C	A/A	A/A	A/A	A/A	G/G	G/G	T/T	G/G	T/T	G/G	G/G	A/A	C/C	A/A	G/G	C/C	T/T	./.	A/A	G/G	T/T	T/T	G/G	G/G	T/T	G/G	./.	G/G	A/A	C/C	C/C	G/G	(C)TATG/(C)TATG	./.	C/C	A/A	C/C	T/T	C/C	G/G	T/T	C/C
DGRP_313	T/T	T/T	(G)-/(G)-	T/T	G/G	A/A	C/C	A/A	A/A	A/A	A/A	G/G	G/G	T/T	A/A	T/T	G/G	T/T	A/A	C/C	A/A	G/G	C/C	T/T	./.	A/A	G/G	T/T	C/C	T/T	T/T	./.	A/A	T/T	A/A	./.	./.	A/A	./.	(C)-/(C)-	(T)CAT/(T)CAT	A/A	T/T	A/A	./.	C/C	G/G	T/T	C/C
DGRP_315	T/T	T/T	./.	T/T	G/G	A/A	C/C	A/A	A/A	A/A	A/A	G/G	G/G	T/T	G/G	T/T	G/G	G/G	A/A	C/C	A/A	G/G	C/C	T/T	(A)-/(A)-	A/A	G/G	T/T	T/T	G/G	G/G	T/T	G/G	G/G	G/G	A/A	C/C	C/C	G/G	(C)TATG/(C)TATG	(T)-/(T)-	C/C	A/A	C/C	T/T	C/C	C/C	T/T	C/C
DGRP_317	T/T	T/T	./.	T/T	G/G	A/A	C/C	A/A	A/A	A/A	A/A	G/G	G/G	T/T	G/G	T/T	G/G	G/G	./.	C/C	A/A	A/A	C/C	T/T	(A)GCA/(A)GCA	A/A	./.	T/T	T/T	G/G	G/G	T/T	G/G	G/G	G/G	A/A	C/C	C/C	G/G	(C)TATG/(C)TATG	(T)-/(T)-	./.	A/A	C/C	T/T	C/C	G/G	T/T	C/C
DGRP_318	T/T	T/T	(G)-/(G)-	T/T	G/G	A/A	C/C	A/A	A/A	A/A	A/A	G/G	G/G	T/T	./.	T/T	G/G	G/G	A/A	C/C	A/A	A/A	C/C	T/T	(A)GCA/(A)GCA	A/A	G/G	T/T	T/T	G/G	G/G	T/T	G/G	G/G	G/G	A/A	C/C	C/C	G/G	(C)TATG/(C)TATG	(T)-/(T)-	C/C	A/A	C/C	T/T	C/C	G/G	T/T	C/C
DGRP_319	T/T	T/T	(G)-/(G)-	T/T	G/G	A/A	C/C	A/A	A/A	A/A	A/A	G/G	G/G	T/T	G/G	T/T	G/G	G/G	A/A	C/C	A/A	G/G	C/C	T/T	(A)GCA/(A)GCA	A/A	G/G	A/A	./.	./.	./.	./.	./.	./.	./.	./.	./.	./.	G/G	./.	./.	./.	./.	./.	./.	C/C	G/G	T/T	C/C
DGRP_320	T/T	T/T	(G)-/(G)-	T/T	G/G	A/A	C/C	A/A	A/A	A/A	A/A	G/G	G/G	T/T	G/G	T/T	G/G	G/G	A/A	C/C	A/A	G/G	C/C	T/T	./.	A/A	G/G	T/T	T/T	G/G	G/G	T/T	G/G	G/G	G/G	A/A	C/C	C/C	G/G	(C)TATG/(C)TATG	(T)-/(T)-	C/C	A/A	C/C	T/T	C/C	G/G	T/T	C/C
DGRP_321	T/T	T/T	(G)-/(G)-	T/T	G/G	A/A	C/C	A/A	A/A	A/A	A/A	G/G	G/G	T/T	G/G	T/T	G/G	G/G	A/A	C/C	A/A	G/G	C/C	T/T	(A)-/(A)-	A/A	G/G	T/T	T/T	G/G	G/G	T/T	G/G	G/G	G/G	A/A	C/C	C/C	G/G	(C)TATG/(C)TATG	(T)-/(T)-	C/C	A/A	C/C	T/T	C/C	G/G	T/T	C/C
DGRP_324	T/T	T/T	(G)-/(G)-	T/T	G/G	A/A	C/C	A/A	A/A	A/A	A/A	G/G	G/G	T/T	G/G	T/T	G/G	G/G	A/A	C/C	A/A	G/G	T/T	G/G	(A)-/(A)-	A/A	G/G	T/T	T/T	G/G	G/G	T/T	G/G	G/G	G/G	A/A	C/C	C/C	G/G	(C)TATG/(C)TATG	(T)-/(T)-	C/C	A/A	C/C	T/T	C/C	G/G	T/T	C/C
DGRP_325	T/T	T/T	(G)A/(G)A	T/T	G/G	A/A	C/C	A/A	A/A	A/A	A/A	./.	G/G	T/T	G/G	T/T	G/G	G/G	A/A	C/C	A/A	A/A	C/C	T/T	(A)GCA/(A)GCA	G/G	G/G	T/T	T/T	G/G	G/G	T/T	G/G	G/G	G/G	A/A	C/C	C/C	G/G	(C)TATG/(C)TATG	(T)-/(T)-	C/C	A/A	C/C	T/T	C/C	G/G	./.	./.
DGRP_332	T/T	T/T	(G)-/(G)-	T/T	G/G	A/A	C/C	A/A	A/A	A/A	A/A	G/G	G/G	T/T	G/G	T/T	G/G	G/G	./.	C/C	A/A	G/G	C/C	T/T	./.	A/A	G/G	A/A	T/T	G/G	G/G	T/T	G/G	G/G	G/G	A/A	C/C	C/C	G/G	(C)TATG/(C)TATG	(T)-/(T)-	C/C	A/A	C/C	T/T	C/C	G/G	T/T	C/C
DGRP_335	T/T	T/T	(G)-/(G)-	T/T	G/G	A/A	C/C	A/A	A/A	A/A	A/A	G/G	G/G	./.	G/G	T/T	G/G	G/G	A/A	C/C	A/A	G/G	C/C	T/T	(A)-/(A)-	A/A	G/G	T/T	T/T	G/G	G/G	T/T	G/G	G/G	G/G	A/A	C/C	C/C	G/G	(C)TATG/(C)TATG	(T)-/(T)-	C/C	A/A	C/C	T/T	C/C	G/G	T/T	C/C
DGRP_336	T/T	T/T	(G)A/(G)A	T/T	G/G	A/A	C/C	./.	./.	A/A	A/A	G/G	G/G	T/T	A/A	T/T	G/G	G/G	A/A	C/C	A/A	G/G	C/C	T/T	./.	A/A	G/G	T/T	T/T	G/G	G/G	T/T	G/G	G/G	G/G	A/A	C/C	C/C	G/G	(C)TATG/(C)TATG	(T)-/(T)-	C/C	A/A	C/C	T/T	C/C	C/C	T/T	./.
DGRP_338	T/T	T/T	./.	T/T	G/G	A/A	C/C	A/A	A/A	A/A	A/A	./.	G/G	T/T	./.	T/T	./.	G/G	A/A	C/C	A/A	G/G	C/C	T/T	./.	A/A	G/G	T/T	T/T	G/G	G/G	T/T	G/G	G/G	G/G	A/A	C/C	C/C	G/G	(C)TATG/(C)TATG	(T)-/(T)-	C/C	A/A	C/C	T/T	C/C	./.	T/T	./.
DGRP_340	T/T	T/T	(G)-/(G)-	T/T	G/G	A/A	C/C	A/A	A/A	A/A	A/A	G/G	G/G	T/T	G/G	T/T	G/G	T/T	A/A	C/C	A/A	G/G	C/C	T/T	(A)-/(A)-	./.	G/G	A/A	T/T	G/G	G/G	./.	G/G	G/G	G/G	A/A	C/C	C/C	G/G	(C)TATG/(C)TATG	(T)-/(T)-	C/C	A/A	C/C	T/T	C/C	G/G	T/T	C/C
DGRP_348	T/T	T/T	(G)-/(G)-	T/T	G/G	A/A	C/C	A/A	A/A	A/A	A/A	G/G	G/G	T/T	A/A	T/T	G/G	G/G	A/A	C/C	A/A	G/G	C/C	T/T	(A)GCA/(A)GCA	A/A	G/G	A/A	T/T	G/G	G/G	T/T	G/G	G/G	G/G	A/A	C/C	C/C	G/G	(C)TATG/(C)TATG	(T)-/(T)-	C/C	A/A	C/C	T/T	C/C	G/G	T/T	C/C
DGRP_350	T/T	T/T	(G)-/(G)-	T/T	G/G	A/A	C/C	A/A	A/A	A/A	A/A	G/G	G/G	T/T	A/A	T/T	G/G	./.	A/A	./.	A/A	G/G	C/C	T/T	./.	A/A	G/G	T/T	T/T	G/G	G/G	T/T	G/G	G/G	G/G	A/A	C/C	C/C	G/G	(C)TATG/(C)TATG	(T)-/(T)-	C/C	A/A	C/C	T/T	C/C	G/G	T/T	C/C
DGRP_352	T/T	T/T	(G)-/(G)-	T/T	G/G	A/A	C/C	A/A	A/A	A/A	A/A	G/G	G/G	T/T	./.	T/T	G/G	G/G	C/C	C/C	A/A	G/G	C/C	T/T	./.	A/A	G/G	T/T	T/T	G/G	G/G	T/T	G/G	G/G	G/G	A/A	C/C	./.	G/G	(C)TATG/(C)TATG	(T)-/(T)-	C/C	A/A	C/C	T/T	C/C	G/G	T/T	C/C
DGRP_354	T/T	T/T	(G)-/(G)-	T/T	G/G	A/A	C/C	A/A	A/A	A/A	A/A	G/G	G/G	T/T	G/G	T/T	G/G	G/G	A/A	C/C	A/A	G/G	C/C	T/T	(A)GCA/(A)GCA	A/A	G/G	T/T	T/T	G/G	G/G	T/T	G/G	G/G	G/G	A/A	C/C	C/C	G/G	(C)TATG/(C)TATG	(T)-/(T)-	C/C	A/A	C/C	T/T	C/C	G/G	T/T	C/C
DGRP_355	T/T	T/T	(G)-/(G)-	T/T	G/G	A/A	C/C	A/A	A/A	A/A	A/A	G/G	G/G	T/T	G/G	T/T	G/G	G/G	A/A	C/C	A/A	G/G	C/C	T/T	(A)-/(A)-	A/A	G/G	T/T	T/T	G/G	G/G	T/T	G/G	G/G	G/G	A/A	C/C	C/C	G/G	(C)TATG/(C)TATG	(T)-/(T)-	C/C	A/A	C/C	T/T	C/C	G/G	T/T	C/C
DGRP_356	T/T	T/T	./.	T/T	G/G	A/A	C/C	A/A	A/A	A/A	A/A	G/G	G/G	T/T	G/G	T/T	G/G	G/G	A/A	C/C	A/A	G/G	C/C	T/T	(A)GCA/(A)GCA	A/A	G/G	T/T	T/T	G/G	G/G	T/T	G/G	G/G	G/G	A/A	C/C	C/C	G/G	(C)TATG/(C)TATG	(T)-/(T)-	C/C	A/A	C/C	T/T	C/C	G/G	T/T	C/C
DGRP_357	T/T	A/A	(G)-/(G)-	./.	A/A	G/G	T/T	A/A	A/A	A/A	A/A	G/G	G/G	T/T	G/G	T/T	G/G	G/G	A/A	C/C	A/A	G/G	C/C	T/T	(A)-/(A)-	A/A	G/G	T/T	T/T	G/G	G/G	./.	G/G	G/G	G/G	A/A	C/C	C/C	G/G	(C)TATG/(C)TATG	(T)-/(T)-	C/C	A/A	C/C	T/T	C/C	G/G	T/T	C/C
DGRP_358	T/T	T/T	(G)-/(G)-	T/T	G/G	A/A	C/C	A/A	A/A	A/A	A/A	G/G	G/G	T/T	A/A	T/T	G/G	G/G	A/A	C/C	A/A	G/G	C/C	T/T	(A)-/(A)-	A/A	G/G	T/T	T/T	G/G	G/G	T/T	G/G	G/G	G/G	A/A	C/C	C/C	G/G	(C)TATG/(C)TATG	(T)-/(T)-	C/C	A/A	C/C	T/T	C/C	G/G	T/T	C/C
DGRP_359	T/T	T/T	(G)A/(G)A	T/T	G/G	A/A	C/C	A/A	A/A	A/A	A/A	G/G	G/G	T/T	G/G	T/T	C/C	G/G	A/A	C/C	A/A	G/G	C/C	T/T	(A)-/(A)-	A/A	G/G	T/T	T/T	G/G	G/G	T/T	G/G	G/G	G/G	A/A	C/C	./.	G/G	(C)TATG/(C)TATG	(T)-/(T)-	C/C	A/A	C/C	T/T	T/T	G/G	T/T	C/C
DGRP_360	T/T	T/T	(G)-/(G)-	T/T	G/G	A/A	C/C	./.	./.	A/A	A/A	G/G	G/G	T/T	G/G	T/T	G/G	G/G	A/A	C/C	A/A	G/G	C/C	T/T	(A)-/(A)-	A/A	G/G	T/T	T/T	G/G	G/G	T/T	G/G	G/G	G/G	A/A	C/C	C/C	G/G	(C)TATG/(C)TATG	(T)-/(T)-	C/C	A/A	C/C	T/T	C/C	G/G	T/T	C/C
DGRP_361	./.	T/T	./.	T/T	G/G	A/A	C/C	A/A	A/A	A/A	A/A	G/G	A/A	C/C	G/G	T/T	G/G	G/G	./.	C/C	A/A	G/G	C/C	T/T	(A)-/(A)-	./.	G/G	T/T	T/T	G/G	G/G	./.	G/G	G/G	G/G	A/A	C/C	C/C	G/G	(C)TATG/(C)TATG	(T)-/(T)-	C/C	A/A	C/C	T/T	C/C	G/G	T/T	C/C
DGRP_362	T/T	T/T	(G)-/(G)-	T/T	G/G	A/A	C/C	A/A	A/A	A/A	A/A	G/G	G/G	T/T	G/G	T/T	G/G	G/G	A/A	C/C	A/A	G/G	C/C	T/T	(A)-/(A)-	A/A	G/G	T/T	T/T	G/G	G/G	T/T	G/G	G/G	G/G	A/A	C/C	C/C	G/G	(C)TATG/(C)TATG	(T)-/(T)-	C/C	A/A	C/C	T/T	C/C	G/G	T/T	C/C
DGRP_365	T/T	T/T	(G)-/(G)-	T/T	G/G	A/A	C/C	A/A	A/A	A/A	A/A	G/G	G/G	T/T	G/G	T/T	G/G	G/G	A/A	C/C	A/A	G/G	C/C	T/T	(A)-/(A)-	A/A	G/G	T/T	T/T	G/G	G/G	T/T	G/G	G/G	G/G	A/A	C/C	C/C	G/G	(C)TATG/(C)TATG	(T)-/(T)-	C/C	A/A	C/C	T/T	C/C	G/G	T/T	C/C
DGRP_367	T/T	T/T	./.	T/T	G/G	A/A	C/C	A/A	A/A	A/A	A/A	G/G	G/G	T/T	G/G	T/T	G/G	G/G	A/A	C/C	A/A	G/G	C/C	./.	(A)GCA/(A)GCA	A/A	G/G	T/T	T/T	G/G	G/G	T/T	G/G	G/G	G/G	A/A	C/C	C/C	./.	(C)TATG/(C)TATG	(T)-/(T)-	C/C	A/A	C/C	T/T	C/C	G/G	T/T	C/C
DGRP_370	T/T	T/T	(G)-/(G)-	T/T	G/G	A/A	C/C	A/A	A/A	A/A	A/A	G/G	G/G	T/T	G/G	T/T	G/G	G/G	A/A	C/C	A/A	G/G	C/C	T/T	(A)-/(A)-	A/A	G/G	A/A	T/T	G/G	G/G	T/T	G/G	G/G	G/G	A/A	C/C	C/C	G/G	(C)TATG/(C)TATG	(T)-/(T)-	C/C	A/A	C/C	T/T	C/C	G/G	T/T	C/C
DGRP_371	T/T	T/T	(G)-/(G)-	T/T	G/G	A/A	C/C	A/A	A/A	A/A	A/A	G/G	G/G	T/T	G/G	T/T	G/G	G/G	A/A	C/C	A/A	G/G	C/C	T/T	(A)GCA/(A)GCA	A/A	G/G	A/A	T/T	G/G	G/G	T/T	G/G	G/G	G/G	A/A	C/C	C/C	G/G	(C)TATG/(C)TATG	(T)-/(T)-	C/C	A/A	C/C	T/T	C/C	G/G	T/T	C/C
DGRP_373	T/T	T/T	(G)-/(G)-	T/T	G/G	A/A	C/C	T/T	T/T	A/A	A/A	G/G	G/G	T/T	G/G	T/T	G/G	G/G	A/A	C/C	A/A	G/G	C/C	T/T	(A)-/(A)-	A/A	G/G	T/T	T/T	G/G	G/G	T/T	G/G	G/G	G/G	A/A	C/C	C/C	G/G	(C)TATG/(C)TATG	(T)-/(T)-	C/C	A/A	C/C	T/T	C/C	G/G	T/T	C/C
DGRP_374	T/T	T/T	(G)A/(G)A	T/T	G/G	A/A	C/C	A/A	A/A	A/A	A/A	G/G	G/G	T/T	G/G	T/T	G/G	G/G	C/C	C/C	A/A	G/G	C/C	T/T	(A)GCA/(A)GCA	A/A	G/G	A/A	T/T	G/G	G/G	T/T	G/G	G/G	G/G	A/A	C/C	./.	G/G	(C)TATG/(C)TATG	(T)-/(T)-	C/C	A/A	C/C	T/T	C/C	G/G	T/T	T/T
DGRP_375	T/T	A/A	./.	T/T	G/G	A/A	C/C	A/A	A/A	A/A	A/A	G/G	G/G	T/T	G/G	T/T	G/G	T/T	A/A	C/C	A/A	G/G	C/C	T/T	(A)GCA/(A)GCA	A/A	G/G	T/T	T/T	G/G	G/G	T/T	G/G	G/G	G/G	A/A	C/C	C/C	G/G	(C)TATG/(C)TATG	(T)-/(T)-	C/C	A/A	C/C	T/T	C/C	G/G	T/T	C/C
DGRP_377	T/T	T/T	(G)-/(G)-	T/T	G/G	A/A	C/C	A/A	A/A	A/A	A/A	G/G	G/G	T/T	./.	T/T	G/G	G/G	A/A	C/C	A/A	G/G	C/C	T/T	(A)-/(A)-	A/A	G/G	T/T	T/T	G/G	G/G	T/T	G/G	G/G	G/G	A/A	C/C	C/C	G/G	(C)TATG/(C)TATG	(T)-/(T)-	C/C	A/A	C/C	T/T	C/C	G/G	./.	./.
DGRP_379	C/C	A/A	(G)-/(G)-	T/T	G/G	A/A	C/C	A/A	A/A	A/A	A/A	G/G	G/G	T/T	G/G	T/T	G/G	G/G	A/A	C/C	A/A	G/G	C/C	T/T	(A)-/(A)-	A/A	G/G	T/T	T/T	G/G	G/G	T/T	G/G	G/G	G/G	A/A	C/C	C/C	G/G	(C)TATG/(C)TATG	(T)-/(T)-	C/C	A/A	C/C	T/T	T/T	./.	T/T	C/C
DGRP_380	T/T	T/T	(G)-/(G)-	T/T	G/G	A/A	C/C	A/A	A/A	A/A	A/A	G/G	G/G	T/T	G/G	T/T	G/G	G/G	A/A	C/C	A/A	G/G	C/C	T/T	(A)GCA/(A)GCA	A/A	G/G	T/T	T/T	G/G	G/G	T/T	G/G	G/G	G/G	A/A	C/C	./.	G/G	(C)TATG/(C)TATG	(T)-/(T)-	C/C	A/A	C/C	T/T	C/C	G/G	C/C	C/C
DGRP_381	T/T	./.	(G)A/(G)A	T/T	G/G	A/A	C/C	./.	./.	A/A	./.	G/G	G/G	T/T	G/G	T/T	G/G	G/G	A/A	C/C	A/A	G/G	C/C	T/T	(A)-/(A)-	A/A	G/G	T/T	T/T	G/G	G/G	./.	G/G	G/G	G/G	A/A	C/C	C/C	G/G	(C)TATG/(C)TATG	(T)-/(T)-	C/C	A/A	C/C	T/T	C/C	G/G	T/T	C/C
DGRP_382	T/T	T/T	(G)-/(G)-	T/T	G/G	A/A	C/C	T/T	T/T	A/A	A/A	G/G	G/G	T/T	G/G	T/T	G/G	G/G	A/A	C/C	A/A	G/G	C/C	T/T	(A)-/(A)-	A/A	G/G	T/T	T/T	G/G	G/G	T/T	G/G	G/G	G/G	A/A	C/C	C/C	G/G	(C)TATG/(C)TATG	(T)-/(T)-	C/C	A/A	C/C	T/T	T/T	G/G	T/T	T/T
DGRP_383	T/T	T/T	(G)-/(G)-	T/T	G/G	A/A	C/C	A/A	A/A	A/A	A/A	G/G	G/G	T/T	G/G	T/T	G/G	./.	A/A	C/C	A/A	G/G	C/C	T/T	(A)GCA/(A)GCA	G/G	G/G	T/T	T/T	G/G	G/G	./.	G/G	G/G	G/G	A/A	C/C	C/C	G/G	(C)TATG/(C)TATG	(T)-/(T)-	C/C	A/A	C/C	T/T	C/C	G/G	T/T	C/C
DGRP_385	T/T	T/T	(G)-/(G)-	T/T	G/G	A/A	C/C	A/A	A/A	A/A	A/A	G/G	G/G	T/T	G/G	T/T	G/G	./.	A/A	./.	A/A	G/G	C/C	T/T	(A)-/(A)-	./.	G/G	T/T	T/T	G/G	G/G	T/T	G/G	G/G	G/G	A/A	C/C	./.	./.	(C)TATG/(C)TATG	(T)-/(T)-	C/C	A/A	C/C	./.	C/C	G/G	T/T	C/C
DGRP_386	T/T	T/T	(G)-/(G)-	C/C	A/A	G/G	T/T	T/T	T/T	A/A	G/G	G/G	G/G	T/T	A/A	T/T	G/G	G/G	A/A	C/C	A/A	G/G	C/C	T/T	(A)GCA/(A)GCA	A/A	A/A	T/T	T/T	G/G	G/G	T/T	G/G	G/G	G/G	A/A	C/C	C/C	G/G	(C)TATG/(C)TATG	(T)-/(T)-	C/C	A/A	C/C	T/T	C/C	G/G	T/T	C/C
DGRP_390	T/T	T/T	./.	T/T	G/G	A/A	C/C	A/A	A/A	A/A	A/A	G/G	G/G	T/T	A/A	T/T	G/G	G/G	./.	C/C	A/A	G/G	C/C	T/T	(A)-/(A)-	G/G	G/G	T/T	T/T	G/G	G/G	T/T	G/G	G/G	G/G	A/A	C/C	C/C	G/G	(C)TATG/(C)TATG	(T)-/(T)-	C/C	A/A	C/C	T/T	C/C	G/G	C/C	C/C
DGRP_391	T/T	T/T	(G)-/(G)-	T/T	G/G	A/A	C/C	A/A	A/A	A/A	A/A	G/G	G/G	T/T	G/G	T/T	G/G	G/G	A/A	C/C	A/A	G/G	C/C	T/T	(A)GCA/(A)GCA	A/A	G/G	A/A	T/T	G/G	G/G	T/T	G/G	G/G	G/G	A/A	C/C	./.	G/G	(C)TATG/(C)TATG	(T)-/(T)-	C/C	A/A	C/C	T/T	C/C	G/G	T/T	C/C
DGRP_392	T/T	T/T	(G)-/(G)-	T/T	G/G	A/A	C/C	A/A	A/A	A/A	A/A	G/G	G/G	T/T	G/G	T/T	G/G	G/G	A/A	C/C	A/A	G/G	C/C	T/T	./.	A/A	./.	T/T	T/T	G/G	G/G	T/T	G/G	G/G	G/G	A/A	C/C	./.	G/G	(C)TATG/(C)TATG	(T)-/(T)-	C/C	A/A	C/C	T/T	C/C	G/G	T/T	C/C
DGRP_395	T/T	T/T	(G)-/(G)-	T/T	G/G	A/A	C/C	A/A	A/A	A/A	A/A	G/G	G/G	T/T	G/G	T/T	G/G	T/T	A/A	C/C	A/A	G/G	C/C	T/T	(A)-/(A)-	A/A	G/G	T/T	T/T	G/G	G/G	T/T	G/G	G/G	G/G	A/A	C/C	./.	G/G	(C)TATG/(C)TATG	(T)-/(T)-	C/C	A/A	C/C	T/T	C/C	G/G	T/T	C/C
DGRP_397	T/T	T/T	./.	T/T	G/G	A/A	C/C	A/A	A/A	A/A	A/A	G/G	G/G	T/T	G/G	T/T	G/G	G/G	A/A	T/T	A/A	G/G	C/C	T/T	(A)GCA/(A)GCA	A/A	G/G	T/T	T/T	G/G	G/G	T/T	G/G	G/G	G/G	A/A	C/C	C/C	G/G	(C)TATG/(C)TATG	(T)-/(T)-	C/C	A/A	C/C	T/T	C/C	G/G	T/T	C/C
DGRP_399	T/T	T/T	(G)-/(G)-	T/T	G/G	A/A	C/C	A/A	A/A	A/A	A/A	G/G	G/G	T/T	G/G	T/T	G/G	G/G	A/A	C/C	A/A	G/G	C/C	T/T	(A)-/(A)-	A/A	G/G	T/T	T/T	G/G	G/G	T/T	G/G	G/G	G/G	A/A	C/C	./.	G/G	(C)TATG/(C)TATG	(T)-/(T)-	C/C	A/A	C/C	T/T	C/C	G/G	T/T	C/C
DGRP_405	T/T	T/T	(G)-/(G)-	T/T	G/G	A/A	C/C	A/A	A/A	A/A	A/A	G/G	G/G	T/T	G/G	T/T	G/G	./.	A/A	C/C	A/A	G/G	C/C	T/T	(A)-/(A)-	A/A	G/G	./.	T/T	G/G	G/G	T/T	G/G	G/G	G/G	A/A	C/C	./.	G/G	(C)TATG/(C)TATG	(T)-/(T)-	C/C	A/A	C/C	T/T	C/C	./.	T/T	C/C
DGRP_406	T/T	T/T	(G)-/(G)-	T/T	G/G	A/A	C/C	A/A	A/A	A/A	A/A	G/G	G/G	T/T	G/G	T/T	G/G	G/G	A/A	C/C	A/A	G/G	C/C	T/T	(A)-/(A)-	A/A	G/G	A/A	T/T	G/G	G/G	T/T	G/G	G/G	G/G	A/A	C/C	C/C	G/G	(C)TATG/(C)TATG	(T)-/(T)-	C/C	A/A	C/C	T/T	C/C	G/G	T/T	C/C
DGRP_409	T/T	T/T	(G)-/(G)-	T/T	G/G	A/A	C/C	A/A	A/A	A/A	A/A	G/G	G/G	T/T	G/G	T/T	G/G	G/G	./.	C/C	A/A	G/G	T/T	./.	(A)GCA/(A)GCA	A/A	G/G	T/T	T/T	G/G	G/G	T/T	G/G	G/G	G/G	A/A	C/C	./.	G/G	(C)TATG/(C)TATG	(T)-/(T)-	C/C	A/A	C/C	T/T	C/C	G/G	T/T	C/C
DGRP_426	T/T	T/T	(G)-/(G)-	C/C	A/A	G/G	T/T	A/A	A/A	A/A	A/A	G/G	G/G	T/T	./.	T/T	G/G	G/G	C/C	T/T	A/A	G/G	C/C	T/T	(A)-/(A)-	G/G	G/G	T/T	T/T	G/G	G/G	T/T	G/G	G/G	G/G	A/A	C/C	C/C	G/G	(C)TATG/(C)TATG	(T)-/(T)-	C/C	A/A	C/C	T/T	./.	G/G	T/T	C/C
DGRP_427	T/T	T/T	(G)-/(G)-	T/T	G/G	A/A	C/C	A/A	A/A	A/A	A/A	G/G	G/G	T/T	G/G	T/T	G/G	G/G	A/A	C/C	./.	G/G	T/T	G/G	(A)GCA/(A)GCA	A/A	G/G	T/T	T/T	G/G	G/G	T/T	G/G	G/G	G/G	A/A	C/C	C/C	G/G	(C)TATG/(C)TATG	(T)-/(T)-	C/C	A/A	C/C	T/T	C/C	G/G	T/T	C/C
DGRP_437	T/T	T/T	(G)-/(G)-	T/T	G/G	A/A	C/C	A/A	A/A	A/A	A/A	G/G	G/G	T/T	G/G	T/T	G/G	G/G	A/A	C/C	A/A	G/G	C/C	T/T	(A)-/(A)-	A/A	G/G	A/A	T/T	G/G	G/G	T/T	G/G	G/G	G/G	A/A	C/C	C/C	G/G	(C)TATG/(C)TATG	(T)-/(T)-	C/C	A/A	C/C	T/T	C/C	G/G	T/T	T/T
DGRP_439	T/T	T/T	(G)-/(G)-	T/T	G/G	A/A	C/C	A/A	A/A	A/A	A/A	G/G	G/G	T/T	G/G	T/T	C/C	./.	A/A	C/C	A/A	G/G	C/C	T/T	(A)-/(A)-	A/A	G/G	T/T	T/T	G/G	G/G	T/T	G/G	G/G	G/G	A/A	C/C	C/C	G/G	(C)TATG/(C)TATG	(T)-/(T)-	C/C	A/A	C/C	T/T	C/C	G/G	T/T	C/C
DGRP_440	T/T	T/T	(G)-/(G)-	C/C	A/A	G/G	T/T	A/A	A/A	T/T	G/G	T/T	G/G	T/T	G/G	T/T	G/G	G/G	A/A	C/C	A/A	G/G	C/C	T/T	(A)-/(A)-	A/A	G/G	T/T	./.	G/G	G/G	T/T	G/G	G/G	G/G	A/A	C/C	./.	G/G	(C)TATG/(C)TATG	(T)-/(T)-	C/C	A/A	C/C	T/T	C/C	G/G	T/T	./.
DGRP_441	T/T	T/T	(G)A/(G)A	C/C	A/A	G/G	T/T	A/A	A/A	A/A	A/A	G/G	G/G	T/T	G/G	T/T	G/G	G/G	A/A	C/C	A/A	G/G	C/C	T/T	(A)-/(A)-	A/A	G/G	A/A	T/T	G/G	G/G	T/T	G/G	G/G	G/G	A/A	C/C	C/C	G/G	(C)TATG/(C)TATG	(T)-/(T)-	C/C	A/A	C/C	T/T	C/C	G/G	T/T	C/C
DGRP_443	T/T	T/T	(G)-/(G)-	T/T	G/G	A/A	C/C	./.	./.	A/A	./.	G/G	G/G	T/T	./.	T/T	G/G	G/G	A/A	C/C	G/G	G/G	C/C	T/T	(A)GCA/(A)GCA	A/A	G/G	T/T	T/T	G/G	G/G	T/T	G/G	G/G	G/G	A/A	C/C	C/C	G/G	(C)TATG/(C)TATG	(T)-/(T)-	C/C	A/A	C/C	./.	C/C	G/G	T/T	./.
DGRP_461	T/T	T/T	(G)-/(G)-	T/T	G/G	A/A	C/C	A/A	A/A	A/A	A/A	G/G	G/G	T/T	G/G	T/T	G/G	./.	A/A	C/C	A/A	G/G	C/C	T/T	(A)GCA/(A)GCA	A/A	G/G	T/T	T/T	G/G	G/G	T/T	G/G	G/G	G/G	A/A	C/C	./.	G/G	(C)TATG/(C)TATG	(T)-/(T)-	C/C	A/A	C/C	T/T	C/C	G/G	T/T	C/C
DGRP_486	T/T	T/T	(G)-/(G)-	T/T	G/G	A/A	C/C	A/A	A/A	A/A	A/A	G/G	G/G	T/T	G/G	T/T	G/G	G/G	A/A	C/C	G/G	G/G	C/C	T/T	(A)GCA/(A)GCA	A/A	A/A	T/T	T/T	G/G	G/G	T/T	G/G	G/G	G/G	A/A	C/C	C/C	G/G	(C)TATG/(C)TATG	(T)-/(T)-	C/C	A/A	C/C	T/T	C/C	G/G	T/T	C/C
DGRP_491	T/T	A/A	(G)-/(G)-	T/T	G/G	A/A	C/C	A/A	A/A	A/A	A/A	G/G	G/G	T/T	G/G	T/T	G/G	G/G	A/A	C/C	A/A	G/G	T/T	G/G	(A)GCA/(A)GCA	A/A	G/G	T/T	T/T	G/G	G/G	T/T	G/G	G/G	G/G	A/A	C/C	C/C	G/G	(C)TATG/(C)TATG	(T)-/(T)-	C/C	A/A	C/C	T/T	C/C	G/G	T/T	C/C
DGRP_492	T/T	T/T	(G)-/(G)-	T/T	G/G	A/A	C/C	A/A	A/A	A/A	A/A	G/G	G/G	T/T	G/G	T/T	C/C	G/G	C/C	C/C	A/A	G/G	C/C	T/T	(A)GCA/(A)GCA	A/A	G/G	T/T	T/T	G/G	G/G	./.	G/G	G/G	G/G	A/A	C/C	C/C	G/G	(C)TATG/(C)TATG	(T)-/(T)-	C/C	A/A	C/C	T/T	C/C	G/G	T/T	C/C
DGRP_502	C/C	T/T	(G)-/(G)-	T/T	G/G	A/A	C/C	./.	./.	A/A	./.	G/G	./.	./.	G/G	T/T	G/G	G/G	A/A	C/C	A/A	G/G	C/C	T/T	(A)GCA/(A)GCA	A/A	G/G	./.	T/T	G/G	G/G	./.	G/G	G/G	G/G	A/A	C/C	C/C	G/G	(C)TATG/(C)TATG	(T)-/(T)-	C/C	A/A	C/C	T/T	C/C	G/G	T/T	C/C
DGRP_505	T/T	T/T	(G)-/(G)-	T/T	G/G	A/A	C/C	A/A	A/A	A/A	A/A	G/G	G/G	T/T	G/G	T/T	G/G	G/G	C/C	C/C	A/A	G/G	C/C	T/T	(A)-/(A)-	A/A	G/G	T/T	T/T	G/G	G/G	T/T	G/G	G/G	G/G	A/A	C/C	C/C	G/G	(C)TATG/(C)TATG	(T)-/(T)-	C/C	A/A	C/C	T/T	C/C	G/G	T/T	C/C
DGRP_508	T/T	T/T	(G)-/(G)-	T/T	G/G	A/A	C/C	A/A	A/A	A/A	A/A	G/G	G/G	T/T	G/G	T/T	G/G	G/G	A/A	C/C	A/A	G/G	C/C	T/T	(A)-/(A)-	A/A	G/G	A/A	T/T	G/G	G/G	T/T	G/G	G/G	G/G	A/A	C/C	C/C	G/G	(C)TATG/(C)TATG	(T)-/(T)-	C/C	A/A	C/C	T/T	C/C	G/G	T/T	C/C
DGRP_509	T/T	A/A	(G)-/(G)-	T/T	G/G	A/A	C/C	A/A	A/A	A/A	A/A	G/G	G/G	T/T	G/G	T/T	G/G	G/G	A/A	C/C	A/A	G/G	C/C	T/T	(A)GCA/(A)GCA	A/A	G/G	T/T	T/T	G/G	G/G	T/T	G/G	G/G	G/G	A/A	C/C	C/C	G/G	(C)TATG/(C)TATG	(T)-/(T)-	C/C	A/A	C/C	T/T	C/C	G/G	T/T	C/C
DGRP_513	T/T	T/T	(G)-/(G)-	T/T	G/G	A/A	C/C	A/A	A/A	A/A	A/A	G/G	G/G	T/T	G/G	T/T	G/G	./.	A/A	C/C	A/A	G/G	C/C	T/T	(A)GCA/(A)GCA	A/A	G/G	A/A	T/T	G/G	G/G	T/T	G/G	G/G	G/G	A/A	C/C	C/C	G/G	(C)TATG/(C)TATG	(T)-/(T)-	C/C	A/A	C/C	T/T	C/C	G/G	T/T	C/C
DGRP_517	T/T	T/T	(G)-/(G)-	T/T	G/G	A/A	C/C	A/A	A/A	A/A	A/A	G/G	G/G	T/T	G/G	T/T	G/G	G/G	A/A	C/C	A/A	G/G	C/C	T/T	(A)-/(A)-	A/A	G/G	T/T	T/T	G/G	G/G	T/T	G/G	G/G	G/G	A/A	C/C	C/C	G/G	(C)TATG/(C)TATG	(T)-/(T)-	C/C	A/A	C/C	T/T	C/C	G/G	T/T	C/C
DGRP_528	T/T	./.	(G)-/(G)-	C/C	A/A	G/G	T/T	A/A	A/A	A/A	A/A	G/G	G/G	T/T	./.	T/T	G/G	G/G	A/A	C/C	A/A	G/G	C/C	T/T	(A)-/(A)-	A/A	G/G	T/T	T/T	G/G	G/G	./.	G/G	G/G	G/G	A/A	C/C	./.	G/G	(C)TATG/(C)TATG	(T)-/(T)-	C/C	A/A	C/C	T/T	C/C	./.	T/T	C/C
DGRP_530	T/T	T/T	(G)-/(G)-	T/T	G/G	A/A	C/C	A/A	A/A	T/T	G/G	T/T	G/G	T/T	G/G	T/T	G/G	G/G	A/A	C/C	A/A	G/G	C/C	T/T	(A)GCA/(A)GCA	A/A	G/G	T/T	T/T	G/G	G/G	./.	G/G	G/G	G/G	A/A	C/C	C/C	G/G	(C)TATG/(C)TATG	(T)-/(T)-	C/C	A/A	C/C	T/T	C/C	C/C	T/T	C/C
DGRP_531	T/T	T/T	(G)-/(G)-	T/T	G/G	A/A	C/C	A/A	A/A	A/A	A/A	G/G	./.	C/C	G/G	T/T	G/G	./.	A/A	./.	A/A	G/G	C/C	T/T	./.	A/A	G/G	A/A	T/T	G/G	G/G	T/T	G/G	G/G	G/G	A/A	C/C	C/C	G/G	(C)TATG/(C)TATG	(T)-/(T)-	C/C	A/A	C/C	T/T	C/C	G/G	T/T	C/C
DGRP_535	T/T	T/T	(G)-/(G)-	T/T	G/G	A/A	C/C	A/A	A/A	A/A	A/A	G/G	G/G	T/T	G/G	T/T	G/G	G/G	A/A	C/C	A/A	G/G	C/C	T/T	(A)-/(A)-	A/A	A/A	A/A	T/T	G/G	G/G	T/T	G/G	G/G	G/G	A/A	C/C	./.	G/G	(C)TATG/(C)TATG	(T)-/(T)-	C/C	A/A	C/C	./.	C/C	G/G	T/T	C/C
DGRP_551	T/T	T/T	./.	T/T	G/G	A/A	C/C	A/A	A/A	A/A	A/A	G/G	G/G	T/T	G/G	T/T	G/G	G/G	./.	C/C	A/A	G/G	C/C	T/T	(A)GCA/(A)GCA	A/A	G/G	T/T	T/T	G/G	G/G	T/T	G/G	G/G	G/G	A/A	C/C	./.	G/G	(C)TATG/(C)TATG	(T)-/(T)-	C/C	A/A	C/C	T/T	C/C	G/G	T/T	C/C
DGRP_555	T/T	A/A	./.	T/T	G/G	A/A	C/C	A/A	A/A	A/A	A/A	G/G	G/G	T/T	G/G	T/T	G/G	G/G	./.	C/C	A/A	G/G	C/C	T/T	(A)-/(A)-	A/A	G/G	A/A	T/T	G/G	G/G	T/T	G/G	G/G	G/G	A/A	C/C	C/C	G/G	(C)TATG/(C)TATG	(T)-/(T)-	C/C	A/A	C/C	T/T	C/C	G/G	T/T	C/C
DGRP_559	./.	T/T	./.	T/T	G/G	A/A	C/C	A/A	A/A	A/A	A/A	G/G	G/G	T/T	G/G	T/T	G/G	G/G	./.	C/C	A/A	G/G	C/C	T/T	(A)-/(A)-	A/A	G/G	T/T	T/T	G/G	G/G	T/T	G/G	G/G	G/G	A/A	C/C	C/C	G/G	(C)TATG/(C)TATG	(T)-/(T)-	C/C	A/A	C/C	T/T	C/C	C/C	T/T	C/C
DGRP_563	T/T	T/T	(G)-/(G)-	T/T	G/G	A/A	C/C	A/A	A/A	A/A	./.	./.	./.	./.	G/G	./.	G/G	G/G	A/A	C/C	A/A	G/G	C/C	T/T	./.	A/A	G/G	./.	T/T	G/G	G/G	T/T	G/G	G/G	G/G	A/A	C/C	./.	G/G	(C)TATG/(C)TATG	(T)-/(T)-	C/C	A/A	C/C	T/T	C/C	G/G	T/T	C/C
DGRP_566	T/T	T/T	./.	T/T	G/G	A/A	C/C	T/T	T/T	A/A	A/A	G/G	G/G	T/T	G/G	T/T	G/G	G/G	./.	C/C	A/A	G/G	C/C	T/T	(A)GCA/(A)GCA	A/A	G/G	T/T	T/T	G/G	G/G	T/T	G/G	G/G	G/G	A/A	C/C	C/C	G/G	(C)TATG/(C)TATG	(T)-/(T)-	C/C	A/A	C/C	T/T	C/C	G/G	C/C	C/C
DGRP_584	T/T	T/T	(G)-/(G)-	T/T	G/G	A/A	C/C	A/A	A/A	A/A	A/A	T/T	A/A	C/C	G/G	T/T	G/G	G/G	A/A	C/C	A/A	G/G	C/C	T/T	(A)-/(A)-	A/A	G/G	T/T	T/T	G/G	G/G	./.	G/G	G/G	G/G	A/A	C/C	C/C	G/G	(C)TATG/(C)TATG	(T)-/(T)-	C/C	A/A	C/C	T/T	C/C	G/G	T/T	C/C
DGRP_589	T/T	T/T	(G)A/(G)A	T/T	G/G	A/A	C/C	A/A	A/A	T/T	G/G	T/T	G/G	T/T	G/G	T/T	G/G	G/G	A/A	C/C	A/A	G/G	C/C	T/T	(A)GCA/(A)GCA	G/G	G/G	T/T	T/T	G/G	G/G	T/T	G/G	G/G	G/G	A/A	C/C	C/C	G/G	(C)TATG/(C)TATG	(T)-/(T)-	C/C	A/A	C/C	T/T	C/C	G/G	T/T	C/C
DGRP_595	T/T	T/T	(G)-/(G)-	T/T	G/G	A/A	C/C	T/T	T/T	A/A	A/A	G/G	G/G	T/T	A/A	T/T	G/G	./.	A/A	C/C	A/A	G/G	C/C	T/T	./.	A/A	./.	A/A	T/T	G/G	G/G	T/T	G/G	G/G	G/G	A/A	C/C	./.	G/G	(C)TATG/(C)TATG	(T)-/(T)-	C/C	A/A	C/C	T/T	C/C	G/G	T/T	C/C
DGRP_596	T/T	T/T	(G)-/(G)-	T/T	G/G	A/A	C/C	A/A	A/A	A/A	A/A	G/G	G/G	T/T	G/G	T/T	G/G	G/G	A/A	C/C	A/A	G/G	C/C	T/T	(A)GCA/(A)GCA	A/A	G/G	A/A	T/T	G/G	G/G	./.	G/G	G/G	G/G	A/A	C/C	C/C	G/G	(C)TATG/(C)TATG	(T)-/(T)-	C/C	A/A	C/C	T/T	C/C	G/G	T/T	C/C
DGRP_627	T/T	T/T	(G)-/(G)-	T/T	G/G	A/A	C/C	A/A	A/A	A/A	A/A	G/G	A/A	T/T	./.	T/T	G/G	G/G	A/A	C/C	A/A	G/G	T/T	G/G	./.	A/A	G/G	T/T	T/T	G/G	G/G	T/T	G/G	G/G	G/G	A/A	C/C	C/C	G/G	(C)TATG/(C)TATG	(T)-/(T)-	C/C	A/A	C/C	T/T	C/C	G/G	T/T	C/C
DGRP_630	T/T	T/T	./.	T/T	G/G	A/A	C/C	./.	./.	A/A	G/G	G/G	./.	T/T	./.	T/T	G/G	G/G	A/A	C/C	A/A	G/G	C/C	T/T	(A)-/(A)-	A/A	G/G	T/T	T/T	G/G	G/G	T/T	G/G	G/G	G/G	A/A	C/C	C/C	G/G	(C)TATG/(C)TATG	(T)-/(T)-	C/C	A/A	C/C	T/T	C/C	G/G	T/T	C/C
DGRP_634	./.	A/A	./.	T/T	G/G	A/A	C/C	A/A	A/A	A/A	A/A	G/G	G/G	T/T	G/G	T/T	G/G	G/G	A/A	C/C	A/A	G/G	T/T	G/G	(A)-/(A)-	A/A	G/G	T/T	T/T	G/G	G/G	T/T	G/G	G/G	G/G	A/A	C/C	C/C	G/G	(C)TATG/(C)TATG	(T)-/(T)-	C/C	A/A	C/C	T/T	C/C	C/C	T/T	C/C
DGRP_639	T/T	./.	(G)A/(G)A	T/T	G/G	A/A	C/C	A/A	A/A	T/T	G/G	T/T	G/G	T/T	G/G	C/C	C/C	T/T	A/A	C/C	A/A	A/A	C/C	T/T	(A)GCA/(A)GCA	A/A	G/G	T/T	T/T	G/G	G/G	T/T	G/G	G/G	G/G	A/A	C/C	C/C	G/G	(C)TATG/(C)TATG	(T)-/(T)-	C/C	A/A	C/C	T/T	C/C	G/G	T/T	C/C
DGRP_642	T/T	T/T	(G)A/(G)A	T/T	G/G	A/A	C/C	A/A	A/A	A/A	A/A	G/G	G/G	T/T	G/G	T/T	G/G	G/G	A/A	C/C	A/A	G/G	C/C	T/T	(A)-/(A)-	A/A	G/G	A/A	T/T	G/G	G/G	T/T	G/G	G/G	G/G	A/A	C/C	C/C	G/G	(C)TATG/(C)TATG	(T)-/(T)-	C/C	A/A	C/C	T/T	C/C	G/G	T/T	T/T
DGRP_646	T/T	T/T	(G)-/(G)-	T/T	G/G	A/A	C/C	A/A	A/A	A/A	A/A	G/G	G/G	T/T	G/G	T/T	G/G	G/G	A/A	C/C	A/A	G/G	./.	T/T	./.	A/A	G/G	T/T	T/T	G/G	G/G	T/T	G/G	G/G	G/G	A/A	C/C	C/C	G/G	(C)TATG/(C)TATG	(T)-/(T)-	C/C	A/A	C/C	T/T	C/C	G/G	T/T	C/C
DGRP_703	T/T	T/T	(G)A/(G)A	T/T	G/G	A/A	C/C	A/A	A/A	A/A	A/A	G/G	G/G	T/T	G/G	T/T	G/G	G/G	A/A	C/C	A/A	G/G	C/C	T/T	(A)GCA/(A)GCA	A/A	G/G	./.	T/T	G/G	G/G	./.	G/G	G/G	G/G	A/A	C/C	C/C	G/G	(C)TATG/(C)TATG	(T)-/(T)-	C/C	A/A	C/C	T/T	C/C	G/G	T/T	C/C
DGRP_705	C/C	A/A	(G)-/(G)-	T/T	G/G	A/A	C/C	A/A	A/A	T/T	G/G	T/T	G/G	T/T	G/G	T/T	G/G	G/G	A/A	C/C	G/G	G/G	T/T	G/G	(A)GCA/(A)GCA	G/G	A/A	T/T	T/T	G/G	G/G	./.	G/G	G/G	G/G	A/A	C/C	C/C	G/G	(C)TATG/(C)TATG	(T)-/(T)-	C/C	A/A	C/C	T/T	C/C	C/C	C/C	C/C
DGRP_707	T/T	T/T	(G)-/(G)-	T/T	G/G	A/A	C/C	A/A	A/A	A/A	A/A	G/G	G/G	T/T	G/G	T/T	G/G	G/G	A/A	C/C	A/A	G/G	C/C	T/T	(A)GCA/(A)GCA	A/A	G/G	A/A	T/T	G/G	G/G	T/T	G/G	G/G	G/G	A/A	C/C	C/C	G/G	(C)TATG/(C)TATG	(T)-/(T)-	C/C	A/A	C/C	T/T	C/C	G/G	T/T	C/C
DGRP_712	T/T	A/A	(G)-/(G)-	T/T	G/G	A/A	C/C	A/A	A/A	A/A	A/A	G/G	G/G	T/T	G/G	T/T	G/G	G/G	C/C	C/C	A/A	G/G	C/C	T/T	(A)GCA/(A)GCA	A/A	G/G	A/A	T/T	G/G	G/G	T/T	G/G	G/G	G/G	A/A	C/C	C/C	G/G	(C)TATG/(C)TATG	(T)-/(T)-	C/C	A/A	C/C	T/T	C/C	G/G	T/T	T/T
DGRP_714	T/T	T/T	(G)A/(G)A	T/T	G/G	A/A	C/C	A/A	A/A	./.	./.	./.	G/G	T/T	G/G	T/T	G/G	G/G	C/C	C/C	A/A	G/G	C/C	T/T	(A)-/(A)-	A/A	G/G	./.	T/T	G/G	G/G	./.	G/G	G/G	G/G	A/A	C/C	C/C	G/G	(C)TATG/(C)TATG	(T)-/(T)-	C/C	A/A	C/C	T/T	C/C	G/G	C/C	C/C
DGRP_716	T/T	T/T	(G)-/(G)-	C/C	A/A	G/G	T/T	A/A	A/A	A/A	A/A	G/G	G/G	T/T	G/G	T/T	G/G	G/G	A/A	C/C	A/A	G/G	C/C	T/T	./.	A/A	G/G	A/A	T/T	G/G	G/G	T/T	G/G	G/G	G/G	A/A	C/C	C/C	G/G	(C)TATG/(C)TATG	(T)-/(T)-	C/C	A/A	C/C	T/T	C/C	G/G	T/T	C/C
DGRP_721	C/C	T/T	(G)-/(G)-	T/T	G/G	A/A	T/T	A/A	A/A	T/T	./.	T/T	G/G	T/T	G/G	T/T	G/G	G/G	A/A	C/C	A/A	G/G	./.	G/G	./.	G/G	G/G	T/T	T/T	G/G	G/G	T/T	G/G	G/G	G/G	A/A	C/C	./.	G/G	(C)TATG/(C)TATG	(T)-/(T)-	C/C	A/A	C/C	T/T	C/C	G/G	T/T	C/C
DGRP_727	T/T	T/T	(G)-/(G)-	T/T	G/G	A/A	C/C	A/A	A/A	A/A	A/A	G/G	G/G	T/T	G/G	T/T	G/G	G/G	A/A	C/C	G/G	G/G	C/C	T/T	(A)-/(A)-	A/A	G/G	T/T	C/C	T/T	T/T	A/A	A/A	./.	A/A	T/T	A/A	A/A	A/A	(C)-/(C)-	(T)CAT/(T)CAT	A/A	T/T	./.	C/C	C/C	./.	T/T	C/C
DGRP_730	T/T	A/A	(G)-/(G)-	T/T	G/G	A/A	C/C	A/A	A/A	A/A	A/A	G/G	G/G	T/T	G/G	T/T	G/G	G/G	A/A	C/C	A/A	G/G	C/C	T/T	(A)-/(A)-	A/A	G/G	T/T	T/T	G/G	G/G	T/T	G/G	G/G	G/G	A/A	C/C	C/C	G/G	(C)TATG/(C)TATG	(T)-/(T)-	C/C	A/A	C/C	T/T	C/C	G/G	T/T	C/C
DGRP_732	T/T	T/T	(G)-/(G)-	T/T	G/G	A/A	C/C	A/A	A/A	A/A	A/A	G/G	A/A	C/C	G/G	T/T	C/C	G/G	A/A	C/C	A/A	G/G	C/C	T/T	(A)-/(A)-	A/A	G/G	T/T	T/T	G/G	G/G	T/T	G/G	G/G	G/G	A/A	C/C	./.	G/G	(C)TATG/(C)TATG	(T)-/(T)-	C/C	A/A	C/C	T/T	C/C	G/G	T/T	C/C
DGRP_737	T/T	T/T	(G)-/(G)-	T/T	G/G	A/A	C/C	A/A	A/A	A/A	A/A	G/G	A/A	C/C	G/G	T/T	C/C	G/G	A/A	C/C	A/A	G/G	C/C	T/T	(A)-/(A)-	A/A	G/G	T/T	T/T	G/G	G/G	./.	G/G	G/G	G/G	A/A	C/C	C/C	G/G	(C)TATG/(C)TATG	(T)-/(T)-	C/C	A/A	C/C	T/T	C/C	G/G	T/T	C/C
DGRP_738	T/T	T/T	(G)-/(G)-	T/T	G/G	A/A	C/C	./.	./.	A/A	A/A	G/G	G/G	T/T	G/G	T/T	G/G	G/G	./.	C/C	A/A	G/G	C/C	T/T	(A)-/(A)-	A/A	G/G	./.	T/T	G/G	G/G	T/T	G/G	G/G	G/G	A/A	C/C	C/C	G/G	(C)TATG/(C)TATG	(T)-/(T)-	C/C	A/A	C/C	T/T	C/C	G/G	T/T	C/C
DGRP_748	T/T	T/T	(G)-/(G)-	T/T	G/G	A/A	C/C	A/A	A/A	A/A	A/A	G/G	A/A	C/C	G/G	T/T	C/C	G/G	A/A	C/C	A/A	G/G	C/C	T/T	(A)GCA/(A)GCA	A/A	G/G	T/T	T/T	G/G	G/G	T/T	G/G	G/G	G/G	A/A	C/C	C/C	G/G	(C)TATG/(C)TATG	(T)-/(T)-	C/C	A/A	C/C	T/T	C/C	G/G	T/T	C/C
DGRP_757	T/T	T/T	(G)-/(G)-	T/T	G/G	A/A	C/C	A/A	A/A	A/A	A/A	G/G	G/G	T/T	G/G	T/T	G/G	G/G	A/A	C/C	A/A	G/G	C/C	T/T	(A)GCA/(A)GCA	A/A	G/G	T/T	T/T	G/G	G/G	T/T	G/G	G/G	G/G	A/A	C/C	./.	G/G	(C)TATG/(C)TATG	(T)-/(T)-	C/C	A/A	C/C	T/T	C/C	G/G	T/T	C/C
DGRP_761	T/T	T/T	./.	T/T	G/G	A/A	C/C	A/A	A/A	A/A	A/A	G/G	G/G	T/T	G/G	C/C	G/G	G/G	A/A	C/C	A/A	G/G	C/C	T/T	(A)-/(A)-	A/A	G/G	T/T	T/T	G/G	G/G	T/T	G/G	G/G	G/G	A/A	C/C	C/C	G/G	(C)TATG/(C)TATG	(T)-/(T)-	C/C	A/A	C/C	T/T	C/C	G/G	T/T	C/C
DGRP_765	T/T	T/T	(G)-/(G)-	T/T	G/G	A/A	C/C	A/A	A/A	A/A	A/A	G/G	G/G	T/T	G/G	C/C	G/G	G/G	A/A	C/C	A/A	G/G	C/C	T/T	(A)GCA/(A)GCA	./.	G/G	T/T	T/T	G/G	G/G	T/T	G/G	G/G	G/G	A/A	C/C	C/C	G/G	(C)TATG/(C)TATG	(T)-/(T)-	C/C	A/A	C/C	T/T	C/C	G/G	T/T	C/C
DGRP_774	T/T	T/T	(G)-/(G)-	T/T	G/G	A/A	C/C	A/A	A/A	A/A	A/A	G/G	G/G	T/T	G/G	./.	G/G	G/G	A/A	C/C	A/A	G/G	C/C	T/T	(A)-/(A)-	A/A	G/G	./.	T/T	G/G	G/G	T/T	G/G	G/G	G/G	A/A	C/C	C/C	G/G	(C)TATG/(C)TATG	(T)-/(T)-	C/C	A/A	C/C	T/T	C/C	G/G	T/T	C/C
DGRP_776	T/T	T/T	(G)-/(G)-	T/T	G/G	A/A	C/C	A/A	A/A	A/A	A/A	G/G	G/G	T/T	G/G	T/T	G/G	G/G	A/A	C/C	A/A	A/A	C/C	T/T	(A)GCA/(A)GCA	A/A	G/G	T/T	T/T	G/G	G/G	T/T	G/G	G/G	G/G	A/A	C/C	C/C	G/G	(C)TATG/(C)TATG	(T)-/(T)-	C/C	A/A	C/C	T/T	C/C	G/G	T/T	C/C
DGRP_783	T/T	T/T	(G)-/(G)-	T/T	G/G	A/A	C/C	A/A	A/A	T/T	G/G	T/T	G/G	T/T	G/G	T/T	G/G	G/G	A/A	C/C	A/A	G/G	C/C	T/T	(A)-/(A)-	A/A	G/G	./.	T/T	G/G	G/G	T/T	G/G	G/G	G/G	A/A	C/C	C/C	G/G	(C)TATG/(C)TATG	(T)-/(T)-	C/C	A/A	C/C	T/T	C/C	G/G	T/T	C/C
DGRP_786	T/T	T/T	(G)-/(G)-	T/T	G/G	A/A	C/C	A/A	A/A	A/A	A/A	G/G	G/G	T/T	G/G	T/T	G/G	T/T	A/A	C/C	A/A	G/G	C/C	T/T	./.	A/A	G/G	A/A	T/T	G/G	G/G	T/T	G/G	G/G	G/G	A/A	C/C	./.	G/G	(C)TATG/(C)TATG	(T)-/(T)-	C/C	A/A	C/C	T/T	C/C	G/G	T/T	C/C
DGRP_787	T/T	T/T	(G)-/(G)-	T/T	G/G	A/A	C/C	A/A	A/A	A/A	A/A	G/G	G/G	T/T	G/G	T/T	G/G	G/G	A/A	C/C	A/A	G/G	C/C	T/T	(A)-/(A)-	A/A	G/G	A/A	T/T	G/G	G/G	T/T	G/G	G/G	G/G	A/A	C/C	./.	G/G	(C)TATG/(C)TATG	(T)-/(T)-	C/C	A/A	C/C	T/T	C/C	G/G	T/T	C/C
DGRP_790	T/T	T/T	(G)A/(G)A	T/T	G/G	A/A	C/C	A/A	A/A	T/T	G/G	T/T	G/G	T/T	G/G	T/T	G/G	G/G	A/A	C/C	A/A	G/G	C/C	T/T	(A)GCA/(A)GCA	A/A	G/G	T/T	T/T	G/G	G/G	T/T	G/G	G/G	G/G	A/A	C/C	C/C	G/G	(C)TATG/(C)TATG	(T)-/(T)-	C/C	A/A	C/C	T/T	C/C	G/G	T/T	C/C
DGRP_796	T/T	T/T	(G)-/(G)-	T/T	G/G	A/A	C/C	A/A	A/A	A/A	A/A	G/G	G/G	T/T	G/G	T/T	G/G	G/G	A/A	C/C	A/A	G/G	C/C	T/T	(A)-/(A)-	A/A	G/G	T/T	T/T	G/G	G/G	./.	G/G	G/G	G/G	A/A	C/C	C/C	G/G	(C)TATG/(C)TATG	(T)-/(T)-	C/C	A/A	C/C	T/T	C/C	./.	T/T	C/C
DGRP_799	T/T	T/T	(G)-/(G)-	T/T	G/G	A/A	C/C	A/A	A/A	A/A	A/A	G/G	G/G	T/T	G/G	T/T	G/G	G/G	A/A	C/C	A/A	G/G	C/C	T/T	(A)-/(A)-	A/A	G/G	A/A	T/T	G/G	G/G	T/T	G/G	G/G	G/G	A/A	C/C	./.	G/G	(C)TATG/(C)TATG	(T)-/(T)-	C/C	A/A	C/C	T/T	C/C	G/G	T/T	C/C
DGRP_801	T/T	T/T	(G)-/(G)-	T/T	G/G	A/A	C/C	A/A	A/A	A/A	A/A	G/G	G/G	T/T	./.	./.	G/G	G/G	A/A	C/C	A/A	G/G	C/C	T/T	(A)-/(A)-	A/A	G/G	A/A	T/T	G/G	G/G	T/T	G/G	G/G	G/G	A/A	C/C	C/C	G/G	(C)TATG/(C)TATG	(T)-/(T)-	C/C	A/A	C/C	T/T	C/C	G/G	C/C	C/C
DGRP_802	T/T	T/T	(G)-/(G)-	T/T	G/G	A/A	C/C	A/A	A/A	A/A	A/A	G/G	G/G	T/T	A/A	T/T	G/G	G/G	A/A	C/C	A/A	G/G	C/C	T/T	(A)GCA/(A)GCA	A/A	G/G	A/A	T/T	G/G	G/G	T/T	G/G	G/G	G/G	A/A	C/C	C/C	G/G	(C)TATG/(C)TATG	(T)-/(T)-	C/C	A/A	C/C	T/T	C/C	G/G	./.	C/C
DGRP_804	T/T	T/T	./.	T/T	G/G	A/A	C/C	A/A	A/A	A/A	A/A	G/G	G/G	T/T	G/G	T/T	G/G	G/G	A/A	T/T	./.	G/G	C/C	T/T	(A)GCA/(A)GCA	A/A	G/G	./.	T/T	T/T	T/T	A/A	A/A	T/T	A/A	T/T	A/A	A/A	A/A	(C)-/(C)-	(T)CAT/(T)CAT	A/A	T/T	A/A	./.	C/C	G/G	T/T	C/C
DGRP_805	T/T	T/T	(G)-/(G)-	T/T	G/G	A/A	C/C	A/A	A/A	A/A	A/A	G/G	G/G	T/T	G/G	T/T	G/G	G/G	A/A	C/C	A/A	G/G	C/C	T/T	(A)-/(A)-	A/A	G/G	T/T	T/T	G/G	G/G	./.	G/G	G/G	G/G	A/A	C/C	C/C	G/G	(C)TATG/(C)TATG	(T)-/(T)-	C/C	A/A	C/C	T/T	C/C	G/G	T/T	C/C
DGRP_808	T/T	A/A	(G)-/(G)-	C/C	A/A	G/G	T/T	A/A	A/A	A/A	A/A	G/G	G/G	T/T	G/G	T/T	G/G	T/T	C/C	T/T	A/A	A/A	C/C	T/T	(A)GCA/(A)GCA	A/A	G/G	T/T	T/T	T/T	T/T	A/A	A/A	T/T	A/A	T/T	A/A	A/A	A/A	(C)-/(C)-	(T)CAT/(T)CAT	A/A	T/T	A/A	C/C	C/C	G/G	T/T	T/T
DGRP_810	T/T	T/T	(G)A/(G)A	T/T	G/G	A/A	C/C	A/A	A/A	A/A	A/A	G/G	G/G	T/T	G/G	T/T	G/G	G/G	C/C	C/C	A/A	G/G	C/C	T/T	(A)GCA/(A)GCA	A/A	G/G	T/T	T/T	G/G	G/G	T/T	G/G	G/G	G/G	A/A	C/C	C/C	G/G	(C)TATG/(C)TATG	(T)-/(T)-	C/C	A/A	C/C	T/T	C/C	G/G	T/T	C/C
DGRP_812	T/T	T/T	(G)A/(G)A	T/T	G/G	A/A	C/C	A/A	A/A	A/A	A/A	G/G	G/G	T/T	./.	T/T	G/G	G/G	A/A	C/C	A/A	G/G	C/C	T/T	./.	A/A	G/G	A/A	T/T	G/G	G/G	./.	G/G	G/G	G/G	A/A	C/C	./.	G/G	(C)TATG/(C)TATG	(T)-/(T)-	C/C	A/A	C/C	T/T	C/C	G/G	T/T	C/C
DGRP_818	T/T	A/A	(G)-/(G)-	T/T	G/G	A/A	C/C	A/A	A/A	A/A	A/A	G/G	G/G	T/T	G/G	T/T	G/G	G/G	A/A	C/C	A/A	G/G	C/C	T/T	(A)GCA/(A)GCA	A/A	./.	A/A	T/T	G/G	G/G	T/T	G/G	G/G	G/G	A/A	C/C	C/C	G/G	(C)TATG/(C)TATG	(T)-/(T)-	C/C	A/A	C/C	T/T	C/C	G/G	T/T	C/C
DGRP_819	T/T	A/A	(G)A/(G)A	T/T	G/G	A/A	C/C	A/A	A/A	A/A	A/A	G/G	G/G	T/T	G/G	C/C	C/C	G/G	A/A	C/C	A/A	G/G	C/C	T/T	(A)-/(A)-	A/A	G/G	A/A	T/T	G/G	G/G	T/T	G/G	G/G	G/G	A/A	C/C	C/C	G/G	(C)TATG/(C)TATG	(T)-/(T)-	C/C	A/A	C/C	T/T	C/C	G/G	T/T	T/T
DGRP_820	T/T	T/T	(G)-/(G)-	T/T	G/G	A/A	C/C	T/T	T/T	A/A	A/A	G/G	G/G	T/T	G/G	T/T	G/G	G/G	C/C	C/C	A/A	G/G	C/C	T/T	(A)-/(A)-	A/A	G/G	T/T	C/C	T/T	T/T	A/A	A/A	T/T	A/A	T/T	A/A	A/A	./.	./.	./.	A/A	T/T	A/A	C/C	C/C	C/C	T/T	C/C
DGRP_821	T/T	T/T	(G)-/(G)-	T/T	G/G	A/A	C/C	A/A	A/A	A/A	A/A	G/G	G/G	T/T	A/A	T/T	G/G	G/G	A/A	C/C	A/A	G/G	C/C	T/T	(A)-/(A)-	A/A	G/G	A/A	T/T	G/G	G/G	T/T	G/G	G/G	G/G	A/A	C/C	C/C	G/G	(C)TATG/(C)TATG	(T)-/(T)-	C/C	A/A	C/C	T/T	C/C	G/G	T/T	./.
DGRP_822	T/T	T/T	(G)-/(G)-	T/T	G/G	A/A	C/C	T/T	T/T	A/A	A/A	G/G	G/G	T/T	G/G	T/T	G/G	G/G	A/A	T/T	A/A	G/G	C/C	T/T	(A)-/(A)-	A/A	G/G	T/T	C/C	T/T	T/T	A/A	A/A	T/T	A/A	T/T	./.	A/A	A/A	(C)-/(C)-	(T)CAT/(T)CAT	./.	T/T	A/A	C/C	T/T	G/G	T/T	T/T
DGRP_832	T/T	T/T	(G)-/(G)-	T/T	G/G	A/A	C/C	A/A	A/A	A/A	A/A	G/G	G/G	T/T	G/G	T/T	G/G	G/G	A/A	T/T	A/A	G/G	C/C	T/T	(A)-/(A)-	A/A	G/G	T/T	T/T	G/G	G/G	T/T	G/G	G/G	G/G	A/A	C/C	C/C	G/G	(C)TATG/(C)TATG	(T)-/(T)-	C/C	A/A	C/C	T/T	C/C	G/G	T/T	./.
DGRP_837	T/T	T/T	(G)-/(G)-	T/T	G/G	A/A	C/C	A/A	A/A	A/A	A/A	G/G	G/G	T/T	A/A	T/T	G/G	G/G	A/A	C/C	A/A	G/G	C/C	T/T	(A)GCA/(A)GCA	A/A	G/G	T/T	T/T	G/G	G/G	T/T	G/G	G/G	G/G	A/A	C/C	C/C	G/G	(C)TATG/(C)TATG	(T)-/(T)-	C/C	A/A	C/C	T/T	T/T	G/G	T/T	C/C
DGRP_843	C/C	T/T	(G)-/(G)-	T/T	G/G	A/A	C/C	A/A	A/A	A/A	A/A	G/G	G/G	T/T	G/G	T/T	G/G	G/G	A/A	C/C	A/A	G/G	C/C	T/T	(A)-/(A)-	A/A	G/G	T/T	T/T	G/G	G/G	T/T	G/G	G/G	G/G	A/A	C/C	C/C	G/G	(C)TATG/(C)TATG	(T)-/(T)-	C/C	A/A	C/C	T/T	C/C	G/G	T/T	C/C
DGRP_849	T/T	T/T	(G)-/(G)-	T/T	G/G	A/A	C/C	A/A	A/A	A/A	A/A	G/G	G/G	T/T	./.	T/T	G/G	G/G	A/A	C/C	A/A	A/A	C/C	T/T	(A)GCA/(A)GCA	A/A	G/G	T/T	T/T	G/G	G/G	./.	G/G	G/G	G/G	A/A	C/C	C/C	G/G	(C)TATG/(C)TATG	(T)-/(T)-	C/C	A/A	C/C	T/T	C/C	./.	T/T	./.
DGRP_850	T/T	T/T	(G)-/(G)-	T/T	G/G	A/A	C/C	A/A	A/A	A/A	A/A	G/G	G/G	T/T	G/G	T/T	G/G	G/G	A/A	C/C	G/G	G/G	C/C	T/T	./.	A/A	G/G	T/T	T/T	G/G	G/G	T/T	G/G	G/G	G/G	A/A	C/C	C/C	G/G	(C)TATG/(C)TATG	(T)-/(T)-	C/C	A/A	C/C	T/T	C/C	G/G	T/T	C/C
DGRP_852	T/T	T/T	(G)-/(G)-	T/T	G/G	A/A	C/C	A/A	A/A	T/T	G/G	T/T	G/G	T/T	G/G	T/T	G/G	G/G	A/A	T/T	A/A	G/G	C/C	T/T	(A)GCA/(A)GCA	A/A	G/G	T/T	T/T	G/G	G/G	T/T	G/G	G/G	G/G	A/A	C/C	C/C	G/G	(C)TATG/(C)TATG	(T)-/(T)-	C/C	A/A	C/C	T/T	C/C	G/G	T/T	C/C
DGRP_853	T/T	T/T	(G)-/(G)-	T/T	G/G	A/A	C/C	A/A	A/A	A/A	A/A	G/G	G/G	T/T	G/G	T/T	G/G	G/G	A/A	C/C	./.	G/G	C/C	T/T	(A)GCA/(A)GCA	A/A	G/G	./.	T/T	G/G	G/G	T/T	G/G	G/G	G/G	A/A	C/C	C/C	G/G	(C)TATG/(C)TATG	(T)-/(T)-	C/C	A/A	C/C	T/T	C/C	G/G	T/T	C/C
DGRP_855	T/T	T/T	./.	T/T	G/G	A/A	C/C	A/A	A/A	A/A	A/A	G/G	G/G	T/T	G/G	T/T	G/G	G/G	./.	T/T	A/A	A/A	C/C	T/T	(A)GCA/(A)GCA	A/A	G/G	T/T	T/T	G/G	G/G	T/T	G/G	G/G	G/G	A/A	C/C	./.	G/G	(C)TATG/(C)TATG	(T)-/(T)-	C/C	A/A	C/C	T/T	C/C	G/G	T/T	C/C
DGRP_857	T/T	A/A	(G)A/(G)A	C/C	A/A	G/G	T/T	A/A	A/A	A/A	A/A	G/G	G/G	T/T	G/G	T/T	G/G	./.	A/A	C/C	A/A	G/G	C/C	T/T	(A)-/(A)-	A/A	G/G	T/T	T/T	G/G	G/G	T/T	G/G	G/G	G/G	A/A	C/C	C/C	G/G	(C)TATG/(C)TATG	(T)-/(T)-	C/C	A/A	C/C	T/T	C/C	./.	T/T	./.
DGRP_859	T/T	T/T	(G)-/(G)-	T/T	G/G	A/A	C/C	A/A	A/A	A/A	A/A	G/G	G/G	T/T	G/G	T/T	G/G	G/G	A/A	C/C	A/A	./.	C/C	T/T	./.	A/A	G/G	A/A	T/T	G/G	G/G	T/T	G/G	G/G	G/G	A/A	C/C	C/C	G/G	(C)TATG/(C)TATG	(T)-/(T)-	C/C	A/A	C/C	T/T	C/C	G/G	T/T	C/C
DGRP_861	T/T	T/T	(G)-/(G)-	T/T	G/G	A/A	C/C	A/A	A/A	A/A	A/A	G/G	G/G	T/T	G/G	T/T	G/G	G/G	C/C	C/C	A/A	G/G	C/C	T/T	(A)GCA/(A)GCA	A/A	G/G	A/A	T/T	G/G	G/G	T/T	G/G	G/G	G/G	A/A	C/C	C/C	G/G	(C)TATG/(C)TATG	(T)-/(T)-	C/C	A/A	C/C	T/T	C/C	C/C	T/T	C/C
DGRP_879	C/C	T/T	(G)-/(G)-	T/T	G/G	A/A	C/C	A/A	A/A	T/T	G/G	T/T	G/G	T/T	G/G	T/T	G/G	G/G	A/A	C/C	A/A	G/G	C/C	T/T	(A)-/(A)-	A/A	G/G	T/T	T/T	G/G	G/G	./.	G/G	G/G	G/G	A/A	C/C	C/C	G/G	(C)TATG/(C)TATG	(T)-/(T)-	C/C	A/A	C/C	T/T	C/C	G/G	T/T	C/C
DGRP_882	T/T	T/T	(G)-/(G)-	T/T	G/G	A/A	C/C	A/A	A/A	A/A	A/A	G/G	G/G	T/T	G/G	T/T	G/G	G/G	A/A	C/C	A/A	G/G	C/C	T/T	./.	A/A	G/G	A/A	T/T	G/G	G/G	T/T	G/G	G/G	G/G	A/A	C/C	C/C	G/G	(C)TATG/(C)TATG	(T)-/(T)-	C/C	A/A	C/C	T/T	C/C	G/G	T/T	C/C
DGRP_884	T/T	T/T	./.	T/T	G/G	A/A	C/C	A/A	A/A	A/A	A/A	G/G	A/A	C/C	G/G	T/T	G/G	./.	A/A	C/C	A/A	G/G	C/C	T/T	(A)GCA/(A)GCA	A/A	G/G	T/T	C/C	./.	T/T	./.	A/A	T/T	A/A	T/T	A/A	./.	./.	(C)-/(C)-	(T)CAT/(T)CAT	A/A	./.	A/A	C/C	C/C	G/G	T/T	C/C
DGRP_887	T/T	T/T	(G)-/(G)-	T/T	G/G	A/A	C/C	A/A	A/A	A/A	A/A	G/G	G/G	T/T	G/G	C/C	G/G	G/G	A/A	C/C	A/A	G/G	C/C	T/T	./.	A/A	G/G	T/T	T/T	G/G	G/G	T/T	G/G	G/G	G/G	A/A	C/C	C/C	G/G	(C)TATG/(C)TATG	(T)-/(T)-	C/C	A/A	C/C	T/T	C/C	G/G	T/T	C/C
DGRP_890	T/T	T/T	(G)-/(G)-	T/T	G/G	A/A	C/C	A/A	A/A	A/A	A/A	G/G	G/G	T/T	G/G	C/C	G/G	G/G	A/A	C/C	A/A	G/G	T/T	G/G	(A)-/(A)-	A/A	G/G	A/A	T/T	G/G	G/G	T/T	G/G	G/G	G/G	A/A	C/C	C/C	G/G	(C)TATG/(C)TATG	(T)-/(T)-	C/C	A/A	C/C	T/T	C/C	G/G	T/T	C/C
DGRP_892	T/T	T/T	(G)-/(G)-	T/T	G/G	A/A	C/C	T/T	T/T	A/A	A/A	G/G	G/G	T/T	G/G	T/T	G/G	G/G	./.	C/C	A/A	G/G	C/C	T/T	(A)-/(A)-	A/A	G/G	T/T	C/C	T/T	T/T	A/A	A/A	T/T	A/A	T/T	A/A	A/A	./.	(C)-/(C)-	(T)CAT/(T)CAT	A/A	T/T	A/A	C/C	T/T	G/G	T/T	T/T
DGRP_894	T/T	T/T	(G)-/(G)-	T/T	G/G	A/A	C/C	T/T	T/T	A/A	A/A	G/G	G/G	T/T	G/G	T/T	G/G	./.	A/A	C/C	A/A	G/G	C/C	T/T	(A)-/(A)-	A/A	G/G	T/T	T/T	G/G	G/G	T/T	G/G	G/G	G/G	A/A	C/C	./.	G/G	(C)TATG/(C)TATG	(T)-/(T)-	C/C	A/A	C/C	T/T	C/C	G/G	T/T	C/C
DGRP_897	T/T	T/T	(G)-/(G)-	T/T	G/G	A/A	C/C	A/A	A/A	A/A	A/A	G/G	G/G	T/T	G/G	T/T	G/G	G/G	A/A	C/C	A/A	G/G	C/C	T/T	(A)-/(A)-	A/A	G/G	A/A	T/T	G/G	G/G	T/T	G/G	G/G	G/G	A/A	C/C	C/C	G/G	(C)TATG/(C)TATG	(T)-/(T)-	C/C	A/A	C/C	T/T	C/C	G/G	T/T	C/C
DGRP_900	T/T	T/T	(G)-/(G)-	T/T	G/G	A/A	C/C	A/A	A/A	A/A	A/A	G/G	G/G	T/T	G/G	T/T	G/G	G/G	A/A	C/C	A/A	G/G	C/C	T/T	(A)-/(A)-	A/A	G/G	T/T	T/T	G/G	G/G	T/T	G/G	G/G	G/G	A/A	C/C	C/C	G/G	(C)TATG/(C)TATG	(T)-/(T)-	C/C	A/A	C/C	T/T	C/C	G/G	T/T	C/C
DGRP_907	T/T	T/T	(G)-/(G)-	T/T	G/G	A/A	C/C	T/T	T/T	A/A	A/A	G/G	./.	./.	G/G	T/T	C/C	./.	./.	C/C	A/A	G/G	C/C	T/T	(A)-/(A)-	A/A	G/G	T/T	T/T	G/G	G/G	T/T	G/G	G/G	G/G	A/A	C/C	C/C	G/G	(C)TATG/(C)TATG	(T)-/(T)-	C/C	A/A	C/C	T/T	C/C	G/G	T/T	C/C
DGRP_908	T/T	T/T	(G)A/(G)A	T/T	G/G	A/A	C/C	A/A	A/A	A/A	A/A	G/G	G/G	T/T	G/G	T/T	G/G	G/G	A/A	C/C	A/A	G/G	C/C	T/T	(A)-/(A)-	A/A	G/G	A/A	T/T	G/G	G/G	T/T	G/G	G/G	G/G	A/A	C/C	C/C	G/G	(C)TATG/(C)TATG	(T)-/(T)-	C/C	T/T	A/A	T/T	C/C	G/G	T/T	C/C
DGRP_911	T/T	T/T	(G)A/(G)A	T/T	G/G	A/A	C/C	A/A	A/A	A/A	A/A	G/G	G/G	T/T	A/A	T/T	G/G	./.	./.	C/C	A/A	G/G	C/C	T/T	(A)-/(A)-	A/A	G/G	T/T	T/T	G/G	G/G	T/T	G/G	G/G	G/G	A/A	C/C	./.	G/G	(C)TATG/(C)TATG	(T)-/(T)-	C/C	A/A	C/C	T/T	C/C	G/G	./.	./.
DGRP_913	T/T	./.	(G)-/(G)-	T/T	G/G	A/A	C/C	A/A	A/A	A/A	A/A	G/G	G/G	T/T	G/G	T/T	G/G	G/G	A/A	C/C	A/A	G/G	C/C	T/T	(A)-/(A)-	A/A	G/G	T/T	T/T	G/G	G/G	T/T	G/G	G/G	G/G	A/A	C/C	C/C	G/G	(C)TATG/(C)TATG	(T)-/(T)-	C/C	A/A	C/C	T/T	C/C	G/G	T/T	./.
[truncated: 15 more columns]
