# Supplementary material for: The Genetic Architecture of Natural Variation in Recombination Rate in Drosophila melanogaster
Source: PLoS Genet. 2016 Apr 1;12(4):e1005951. doi: 10.1371/journal.pgen.1005951 (PMC4817973; doi:10.1371/journal.pgen.1005951)
Supplement: S15 Table — Raw counts from gene-level assessment in the e ro interval. (XLSX) [file pgen.1005951.s023.xlsx]

## Sheet: S15 Table
Control	alph	alph	bru-2	cdi	cdi	CG7196	CG10864 & cdi	CG33970	dpr6	Eip75B	grp	grp	jing	MESR3	pk	pk	Ptp61F	Control	alph	bru-2	CG4440	CG9650	CG10864	CG15365	CG33970	dpr6	grp	pk	Ptp61F	Control	cdi	CG7196	Ubx	Control	Eip75B	MESR3	Oaz	Control	jing	lola	lola	Control	CG9650	grp	lola	Oaz	Ubx
w1118	8925	11492	18300	8683	24441	8944	6962	8105	5905	8100	8945	f03358	8044	25484	9062	29252	8053	KK	105483	109739	102475	104402	107858	103369	101855	103521	110076	101480	108888	GD	43634	22526	37825	36303	43231	50509	35715	6598	36977	38056	40802	6326	e04580	26107	c01925	d09084	f07161
27.8846	18.0328	15.625	14.7059	16.6667	14.4578	27.1605	25.7143	14.1304	24.2857	21.3115	26.1538	22.3214	15.942	25	28.2051	15.4762	18.6047	19.2593	24.6154	19.6581	15.7143	22.4806	15.8228	19.2308	17.757	20.9677		21.6495	21.0526	21.4286	21.2598	21.2291	14.0625	18.543	13.9535	18.2857	28.5714	20.2128	31.5068	24.2424	24.0964	27.551	19.1011	26.4368	21.0084		23.5849
23.7288	25.8065	15.7895	16.5049	20.2532	15.8537	20.4545	22.5352	15.9091	21.978	31.6667	21.0526	17.5258	20.2381	32.4675	23.5294	25.8427	17.9688	21.1765	19.2771	22.3301	21.2766	21.1679	21.3675	18.3333	14.4444	14.9123	13.7931	17.5824	23.8532	32.6087	26.4957	24.4275	26.087	18.6747	15.873	16.4894	17.9487	23.7624	20.8955	18.9189	22.8916	25	24.7423	25	20.3008	19.3878	21.6981
24.6575	23.8095	18.1818	25.4545	29.7619	21.25	18.75	23.6111	19.5652	21.3483	25.8065	18.9189	20.3883	24.1379	32.3944	23.4375	26.25	16	24.7788	23.2558	22.5806	17	20.1613	4.98866	14.8936	25.4902	17.0732		16.6667	13.8462	11.1111	20	21.9512	22.1477	17.2414	18.5897	16.4706	25.7143	21.8182	16.8317	24.5902	23.1707	16.6667	25.6757	20.8791	14.3939	25.3012	22.9358
20	22.7273	15.5844	19.7531	23.6559	22.1053	20.9677	21.2766	19.5122	22.5	20.8333	33.8983	26.3158		21.875	12.2449	18.0556	23.5955	22.3301	20.6897		10.3093	21.0084	16.9118	13.253	18.8235	24.4444	30	24.2857	19.7917	20.4301	14.7287	21.875	18.9781	18.1208	20.3822	17.9191	25.7576	11.1111	15.3846	21.6216	19.5402	16.5049	23.7113	26.2136	16.6667	17.8947	21.5054
32.0513	18.3908	20.2381	19.5122	24.6753	22.3529	22.5	31.1475	12.8571	25.3521	20	29.0323	16.8067	15	28.9474	20.2899	26.8657	24.5614	19.1919	22.3881	18.8889	17	16.3462	20.155	15.1163	17.5	21.1111		15.625	16.2393	16.2791	21.3115	19.3798	20.438	18.8889	15.1724	21.1864	20.7317	21.3592	21.4286	19.3548	19.3548	19.7531	12.1951	23.1707	27.1845	16.5049	22.9885
11.1111	17.284	22	18.3333	27.0588	14.4737	18.4211	31.4815	25	38.1818	18.75	16.4179	19.1011	21.0526	30.7692	21.3333	28.3951	16.6667	21.2121	19.8113	15.873	19.0476	17.7778	19.863	20	20.4819	18.3333	23.4568	21.7391	23.2558	18.9474	29.8387	25.2033	20.2703	18.543	20.765	13.4328	19.5402	17.094	25.4902	14.4928	21.7949	12.2222	30.3797	25	20.2381	23.7113	26.8817
18.3908	18.1818	26.3636	23.8532	20.5882	23.8095	22.1053	23.0769	20.4082	15.625	22.449	18.4783	17.4419	29.5455	23.5294	21.1111	15	22.3404	14.0845	19.5122	23.9437	26.8817	20.6107	19.5489	29.2683	19.3878	22.4719	20.6349	25.3012	19.2982	19.2771	21.0526	16.6667	24.5399	15.4762	16.9591	20.4545	14.7059	17.5	14.1667	21.6667	20.2703	22.9885	22.6667	21.9178	23.1707	25.5319	17.3077
25.7576	13.9785	21.6216	15.5172	27.5862	27.5862	27.0588	36.3636	19.802	23.0769	26.9231	14.4928	19.5122	22.7273	17.5439	33.7349	27.6923	18.1818	15.2381	14.4	16.8421	18.6047	24.7788	14.8148	16.6667	19.3182	16.8831	33.3333	16.4557	25	20.2128	18.0451	22.1557	23.2323	14.9425	16.6667	16.568	17.9104	27.027	20	21.1538	20.4819	22.3301	29.1667	29.2683	22.449	21	14.1414
20	21.4286	15.3846	26.3636	24.5098	15.0685	18.5185	32.8125	18.8679	22.8571	19.6429	13.7931	18.8119	22.449	18.2796	24.3243	20.2703	23.2558	12.6437	19.8529	19.0476	22.5225	20.1681	18.3486	16.1905	10.7143	24.4444	17	18.1818	21.2389	24.2424	20.6667	27.6316	18.75	21.9697	14.3713	22.2973	14.6341	10.8108	15	20.5128	28.0488	24.0506	18.3099	23.6111	27.7778	27.1739	30.5556
28.7234	21.2963	16.1616	26.7176	25.5814	18.6441	23.0769	31.3725	23.9583	16.4384	30.137	12.3457	17.0732	30.5556	27.907	28	18.9873	31.8182	20.8696	13.4615		24.0964	23.8938	21.9512	21.6495	21.8182	18.8119	18	25.8065	23.4568	19.0476	18.3673	27.2059	22.8814	20.1923	20.7692	16.3842	23.4568	31.0345	19.3878	10.9375	17.9775	29.6296	16.1616	16.9014	21.2121	24.5098	13.8211
18.4615	18.3673	22.3404	22.3077	21	21.25	24.0506	22.2222	21.7391	25.7576	24.2424	21.2121	22.1053	18.1818	19.4444	16.6667	16.4706	24.7312	26.5957	20.9302	20.2381	17.6471	25	26.7717	21.7391	17.9487	15.5738	21.2963	22.2222	28.5714	29.2135	19.2053	12.1622	28.3333	19.1083	19.0909	15.6627	25.6757	17.2414	24.0964	19.4444	15.1899	11.1111	33.3333	26.7606	20.6349	25	9.30233
21.3483	26.4368	18.4783	23.8532	21.25	15.2778	15.7895	29.8507	19.1919	24.4898	26.5823	23.1884		22.9508	29.4118	28.2051	25.5319	8.69565	18.75	20.2703	21.8182	22.9167	18.6667	12.6437	18.6667	19.8276	24.4898	16.092	12.3894	21.0526	22.3529	22.2222	21.3592	24.7863	21.875	22.1374	18.3544	26.8293	22.449	20.8791	31.25	10.3896	26.5957	28.866	22.619	25	26.087	15
22.093	18	14.2857	16	16.092	23.7288	15.0538	18.1818	26.6667	16.4384	21.1765	17.1429	22.3404	21.875	22.5806	24.7059	19.2982	32.2581	20.4082	19.7531	19.7531	19.3548	22.093	15.7143	19.3548	12.8571	29.8387	16.8421	23.4043	18.75	12.987	25.8278	21.6783	20.5674	21.4815	13.8554	17.6471	16.3636	18.0723	20.7317	22.9508	21.8182	14.8148	25.7143	19.7183	15.9574		20.2532
18.8406	25.2427	25.3333	14.9533	19.3182	23.75	18.0952	33.3333	14.9425	26.0274	21.4286	30.3797	23.5294	24.1758	20.5479	19.7802	35.443	27.2727		24.6154	11.2903	32.6733	17.3913	18.5484	24.6914	24.7788	20	16.129	25.3012	16.2791	19.7531	15.873	20.1835	25.2174	12.7273	12.5984	16.1458	15.5556	32.5	20.7207	16.6667	15	25.7426	18.4211	19.7368	18.0851	22.6667	14.2857
29.0698	23.4694	15.0538	31.5217	20.8333	16.9492	22.093	26.0274	17.5	21.3333	24.7191	10.7143	29.0323	17.5439	34.5455	15.0538	15.2174	54.5455	18.2927	16.3934	15.6522	20.6186	15.3846	20.5128	20.9677	20.3008	21.7391	10.1266	27.1739	16.6667	10.1266	24.031	23.5714	21.6216	20.5882	21.1538	18.8571	4.34783	12.5	18.5841	22.5	22.2222	13	25.3333	13.6986	25	19	15.0538
19.697	22.6667	20.6897	19.1667	20.6522	26.8657	15.4639	20.9302		20.2128	26.0274	20.4819	19.0083		22.5806	18.3673	19.6429	23.2558	15.1515	18.543	12.1739	21.9512	39.1304	21.7687	20	23.8095	12.5	17.8218	20.4082	17.1429	15.2174	18.543	25.4658	20.4918	18.7135	19.2661	17.1779	28.5714	26.8657	15.9091	29.5082	15	20.5882	21.4286	23.6111	25	24.1379	18.8679
21.5385	27.8351	22.8814	14.4578	16.4835	22.5806	25.2747	16.0494		26.25	19.4444	21.4286	17.2727		16.4179	20	21.0526	25	14.2857	12.6214	19.6429	17.4419	25.8333	19.1176	23.1579	22.3022		15.2174	19.5876	25.8427	22.9167	18.75	15.0327	18.2609	20.1681	17.7632	23.6686	20	27.3973	19.4444	18.5185	19.6721	13.9785	14.0351	22.0339	22.8261	26.0417	15.7895
24.1379	21.9048	19.802	29.4737	18.2692	20.7317	22.2222			21.25	22.5806	16.1765			22.6667	16.092	12.5	29.1667	17.4312	18.1818	18.1818	21.1765	21.7391	17.5439	20.2381	16.2162	19.5402	19.7368	20.4082	13.4146	22.2222	23.4483	29.3478	24.3697	20.9524	18.9189	20.3593	20.5128	27.5862	23.0769	25.3731	19.6429	26.6667	27.5362	18.3099	24.3902	16.2162	21.4286
32.5301	27.0833	16.4948		21.0084	27.957	31.5068	27.6923		28.9474	21.6667	25			27.2727	19.7674	27.451	38.8889	15.0943	18.4211	21.4286	26.9663	19.2982	26.7241	16.0494	21.1111	23	20.7792	18.5185	15.1515	18.75	19.2308	21.8487	15.9091	17.7419	16.4062	17.5439	25.3968	11.7647	19	25	20	19.5652	20.7792	27.6316	23.301	15.9091	18.4211
20.8333		26.5487		27.8351	22.8916	15.625	27.7778		21.8182	20	25			23.6111	14.7368	20.9877	23.8095	23.2323	17.6056	27.2727	18.1818	20.1613	22.069	17.284	16.5354	16.25	21.1111	11.5646	19.5876	23.5955	24.4755	18.797	24.3478	15.8333	20.1439	18.2857	20.4545	18.6047	19.3548	21.2121	24.3243	23.8095	16.2791	21.5385	22.6087	16.8317	23.0769
18.9189	22	17.7083		22.9358	19.4444	22.9167	26.087		22.0779	30.7692	23.5294			27.8689	19.4175	18.0328	21.4286	15.7143	19.8347	19.6262	18.9189	18.75	28.0822	20.202	20	26.7176	15.4639	17.6101	32.9787	24	27.0073		22.5352	15.1163	17.6471	21.4724	25	15.625		18.0556	24.359	15.9091	30.9859	17.1875	22.9358	21.4286	20.4819
17.9775	18.5567	20		20.7317	20.2899	23.5955	22.2222		13.6364	21.9178	24.3243			22.2222	22.9167	32.1429	18.1818	12.3894	13.5338	21.7391	19.3277	20.5357	18.75	21	18.6441	7.40741	24.4186	15.6522	18.3908	19	18.6992	18.8034	24.4604	9.52381	12.987	17.2131	16.1765	18.75		11.1111	19.2982	21.978	15.625	27.4194	26.9663	28.169	20.8333
12.3596	25.2427	15.3846		28.5714	15.9091	25	36.6667		12.069		38.9831			15.5556	14.7541	28.9474	20	18.6047	15.3846	24.6154	17.6471	18.4211	17.8295	13.1148	16.3121	19.0909	26.2626	21.9697	18.1818	19.5122	21.0191	17.037	16	21.6	18.1818	21.8935	17.3333	16.3636		19.697	14.2857	13.7931	25.2874	30.1587	18.8679	19.5652	16.4557
22.8916	23.8095	25.2427		26.087	22.973	28.1553	16.9231		20		20			18.0723	25	26.2295	36.3636	17.2043	20.3704	13.7615	15.6627	21	24.2188	18.9474	21.6	25.4237	21.9512	18.4211	11.8182	17.4757	18.1818	21.25	23.0769	7.89474	20.8633	17.5439	24.1379	17.1717		21.7391	12.7273	18.9873	20	27.7778	21.7822	25.3333	16.6667
17.6471	23.5955	17.3913		14.2857	25.974	24.7525	25.8621		15.5172					31.0345	16.4948	15.625	7.69231	30.8824	18.3544	18.8679	19	20.202	22.314	23.0769	15.748	18.4211	19.7802	20.2703	19.5122	18.1818	24.8062	27.1605	22.7273	25.9615	17.3913	19.209	20.3125	25		23.1884	23.8095	24.359	28.8889	24.7191	16.25	18.3486	22.8916
21.5909	18.6047	32.6531		31.1111	24.6753	23.4043	20.7792		25.2632					26.1905	30.2326	25.8065	23.0769	21.4286	23.8806	14.2857	16.092	17.2414	20.915	15.3846	20.8791	16.9231	17.1717	14.5833	14.2857	22.6087	27.9412	16.3636	17.931		11.4286	20.4918	15.3846	21.2121		17.9487	10.2041	18.5185	22.2222	16.9014	21.2766	22.5806	16.6667
27.5	20.3704	21.3592		25.9259	20	24.5098			25.3731					15.2778	24.1758	26.8657		25	20.6522	17.1875	19.0476	16.6667	20.3252	12.2449	13.9344	18.6992	21.6216	19.5876	19.5652		20.6186	19.4444	22.0339		19.6891	18.3099	18.75			15.6627	16.2162	12.0482	18.75	24.2857	20.8696	18.5185	24.7059
23.1481	25	21.1538		32.0755	16.9014	33.3333			27.1186					15.5556	24.4186	31.4286		20.4819	21.4876	23.4043	12.7273	23.3333	19.7531	20	23.4234	18.8119	28.8462	22.6804	18.0723		25.8278	23.2558	22.973		18.797	20.3822	15.625			20.9302	11.1111	20.8333		17.8571	27.8261	17.9775	11.8421
22.1053	26.7857	20.7547			18.8406	28.8288			17.2414					29.5082	22.3404	31.6456		25	14.6341	21.1268	19.8113	22.5225	20	25.6757	21.7687	18.3908	23.2323	16.5217	20.3704		19.1083	22.3077	15.9574		16.9231	24.581	15.3846			10.8696	25.3521	21.978	20	26.5306	21.978	21.3483	20.6897
16.8539	19.6262	21.7391			19.7183	15.1515			20.2703						18.2796	30.6122		20.8	16.9643	20.6522	17.9775	20.9091	14.7651	20.8333	22.6027	18.3206	21.4286	21.0191	22.7723		25.5814	18.5484	17.2727		20.1299	21.5116	23.0769			16.3636	26.3158	23.6111	12.5	18.0328	17.3469	21.0526	18.3099
																																												18.8406
																																												18.1818
																																												20.2381
																																												20.2381
																																												29.8077
																																												23.8636
																																												31.7647
																																												22.0588
																																												16.8317
																																												27.6786
																																												25.2747
																																												21.6867
																																												17.284
																																												29.8701
																																												18
																																												25.3165
																																												15.6627
																																												27.381
																																												14.9425
																																												31.5217
																																												24.1379
																																												18.2927
																																												12.0482
																																												16.6667
																																												13.2353
																																												13.2353
																																												18.3099
																																												11.1111
																																												16.9014
																																												12.1212
