# Supplementary material for: The Genetic Architecture of Natural Variation in Recombination Rate in Drosophila melanogaster
Source: PLoS Genet. 2016 Apr 1;12(4):e1005951. doi: 10.1371/journal.pgen.1005951 (PMC4817973; doi:10.1371/journal.pgen.1005951)
Supplement: S16 Table — Raw counts from gene-level assessment in the y v interval. (XLSX) [file pgen.1005951.s024.xlsx]

## Sheet: S16 Table
Control	alph	alph	bru-2	cdi	cdi	CG7196	CG10864	CG33970	dpr6	Eip75B	grp	grp	jing	MESR3	pk	pk	Ptp61F	Ptp61F	Control	CG9650	grp	lola	Oaz	Ubx
5905	8925	11492	18300	8683	24441	8944	6962	8105	24673	8100	8945	f03358	8044	25484	9062	29252	8053	26133	6326	e04580	26107	c01925	d09084	f07161
42.8571	35	27.7778	36.7647	42.8571	30	27.6596	30.303	31.25	41.1765	25.4545	33.3333	19.2982	38.4615	37.037	33.3333	33.3333	37.2549	43.3333	24.1935	9.52381	34.8485	25.7576	27.0833	36.6667
32.5581	50	30.2326	16.9811	26.6667	41.8605	34.0426	39.4737	42.2222	11.5385	37.7358	36.4865	23.3333	30.303	30	25.7576	31.5789	36.3636	27.451	25	13.2353	34.8485	26.9231	17.8571	14.7059
22.2222	21.4286	25	30.7692	40	39.4737	39.2857	36		45.8333	30.2326	34.1463	11.8644	27.5862	42.1053	25	37.5	33.3333	32	17.5	13.7255	32.8358	21.4286	15.9091	37.931
25	45.4545	31.7073	34.7222	42.4242	36.8421	35.2941	30	40.4255	30.7692	31.0345	38.5542	19.6078	37.5	45.4545	26.9231	27.451	43.5897	32.6923	10	13.4615	28.3582	31.3725	24.2424	23.0769
27.2727	40.9091	22.9167	15.625	28.125	35.8209	45.6522	35	40.9091	34.6939	43.3333	36.3636	20.9677	45.8333	22.7273	32.1429	33.871	50	25	30	14.7541	24.6154	33.3333	39.1304	24.4444
23.913	40	28.125	23.8095	31.8182	25.9259	32	37.2093	29.4118	25	14.8148	29.2308	31.1475	22.2222	25.4902	39.2157	30.6452	38.7097	27.7778	28	16.2791	26.087	37.0968	23.6842	42.8571
34.5455	50	27.5	10.8696	39.2157	29.8246	38.2979	20.6897	43.3962	38.4615	21.4286	34.9206	21.2766	36	30.3571	33.9623	40	44	37.5	39.1304	18	37.2093	35.1351	29.1667	29.4118
22.2222	40	28	26.5306	32.3529	34.4828	31.9149	21.2121	27.907	25	29.4118	26.7606	31.8841	30.7692	40	30.4348	32.2034	47.5	35.5556	29.1667	16.1765	32.7586	30.1887	21.4286	22.2222
44.4444	30.303	38.2979	26.5625	39.0244	29.5082	34.0426	40.8163	37.5	40.3509	40	26.4706	29.4118		38.5965	32.4324	39.2857	37.5	44.898	26.4706	15.3846	36.6667	22.9508	19.2308	28.8889
31.9149	50	32.2581	29.8246	36.3636	22.6415	28.2051	35	29.2683	40	27.5	32.0513	32		21.2766	30.5085	31.6667	26.8293	22.5806	22.5	9.09091	32.0513	33.8983	12.5	25
36.5385	44.7368	23.2558	34.0426	50	35.8974	31.9149	33.3333	33.3333	30	29.1667	28.5714	17.2414		5	17.3077	33.8462	37.8378	27.0833	9.80392		31.3953	39.3939	26.6667	48.2759
33.3333	38.0952	24.0741	16	24.2424	40.625	22.2222	33.3333	41.4634	23.913	31.8182	34.3284	21.4286		28.7671	25.9259	41.8605	33.3333	30.9524	35.7143	20.4082	30	37.037	21.4286	36.6667
26.8293	23.0769	16.9811	23.5294	39.5833	31.5789	38.0952	42.8571	50	32.2581	26.1905	30	20		28.8462	30.4348	33.3333	32.6531	33.3333	19.2308	10.6061	28.0702	18.8679	25.9259	12.9032
19.0476	37.5	38	28.0702	42.8571	28.8889	29.4118	34.0909	50		35.7143	38.1818	20		25	24.5902	15.0943	34.8837	35.4167	25	15	38.4615	32.5	15	23.0769
40.4762	48	30	26	24	34	32.2581	35.1351	38.2979	34.2857	26.8293	35.1852	21.2766		36.2069	48.8889	27.451	37.2093	30.303	31.8182	10.8108	30	50	21.2121	37.1429
21.6216	28.5714	18.75	27.027	30.9524	50	29.4118	40	32.3529	34.2105	7.14286	31.6667	28.3333		37.7358	29.0323	32.8767	36	22.8571	21.4286	27.2727	34.9206	suggested we	21.875	35
23.6842	41.1765	29.5455	33.871	45.4545	26.1905	48.5714	48.3871	45.6522	27.907	25.9259	23.8095	22.6415		32.7869	34.4262	42.2222	40	29.3103	6.66667	8.19672	24.5614	25	18.5185	19.0476
31.5789	29.6296	34.5455	21.6667	23.0769	27.7778	35.1351	41.4634	44.7368	35.7143	14.8936	20	28.5714		29.5455	27.2727	34.375	45.2381	25.4545	23.5294	25	32.2581	26	31.5789	30
41.9355	30.4348	34.1463	23.2558	37.1429	32.5581	26.1905	41.1765	38.0952	40.3509	17.6471	29.7872	23.7288		45	30.1587	24.5902	43.5897	20	27.7778	12.6984	32.8947	30.5556	32.2581	33.3333
30.4348	42.8571	27.451	25	42.5	32.4324	28.8889	36.3636	47.619	38.6364	17.0213	30.9091	12.5		49.0909	36.2069	35.0649	33.9623	26.3158	18.5185	16.4384	31.4286	36.5854	24.5283	41.5094
32.5	18.75	22.0339	26.4151	46.1538	35.7143	40	31.4286	42	27.1186	23.0769	41.2698	22.4138		25.4902	33.9286	28.0702	25	29.6296	38.4615	16.4557	25	29.5455	21.6667	36.5854
33.3333	35.7143	20	22.0339	30.4348	36.8421	27.2727	31.1111	41.0256	43.3333	15.1515	36	18		25.4545	46.6667	39.3443	39.6226	33.3333	20.6897	6.12245	38.7755	39.1304	34.7826	24.2424
32.2581	50		24.4898	32.2581	38.0952	32.5	33.3333	33.3333	30.4348	13.7931	38.7097	39.3443		34.8837		36.0656	41.3793	39.7059	27.5	16.9492	25.3968	25	20	17.1429
12	18.1818	26.087		22.2222	43.75	25	32	26.8293	44.4444	18.5185	24.5902	29.4118		19.2308		40	43.2432	38.0952	13.5135	13.2353	36.3636	45.2381	22.2222	35.2941
50	40	28.3019		37.037	42.8571	27.027	40.5405	42.3077	38.8889	32.2581	35.8491	24.5614		19.1489		41.1765	33.3333	22.9508	26.8293	10.3896	36.0656	19.5652	24	25.641
41.0256	45.4545	30		38.0952	40.9091	23.0769	50	35.7143	37.0968	30.9524	44	24.4444		35.7143		36.8421	43.4783	31.25	37.5	7.84314	29.0909	25	17.6471	44.6809
38.2353	33.3333	29.1667		33.3333	30	29.6296	27.2727	30.303	38.0952	20.8333	21.8182			40		30.1887	50	31.1475	20.8333	8.23529	25	37.1429	28	6.66667
19.3548	30.5556	27.0833		24	50	43.5897	42.8571	28	40.7407	16.6667	33.3333			32.7586		32.8947	40	47.9167	28.5714	14.8148	39.2857	38.4615	11.1111	21.875
31.5789	34.2857	46.1538		32.2581	25.7143	38.2979	40.9091	46.1538	50	18.6047	34.2857			28.5714		33.3333	36.5854	27.8689	20.8333	4.83871		29.3103	16.129	16.6667
37.1429	34.8837	43.1373		41.3043	39.0244	32.5	37.5	39.0244	47.8261	17.8571	33.3333			40.3226		35.4839	34.2105	42.1875	11.6279	15.5844		36.2069	21.9512	28.8889
