# Supplementary material for: The Genetic Architecture of Natural Variation in Recombination Rate in Drosophila melanogaster
Source: PLoS Genet. 2016 Apr 1;12(4):e1005951. doi: 10.1371/journal.pgen.1005951 (PMC4817973; doi:10.1371/journal.pgen.1005951)
Supplement: S18 Table — Genotype of DGRP lines selected for qPCR expression analysis at respective gene of choice. (XLSX) [file pgen.1005951.s026.xlsx]

## Sheet: S18 Table
	alph	chr3R:25440527_SNP
Major Allele (#1)	DGRP_49	T/T
Major Allele (#2)	DGRP_310	T/T
Major Allele (#3)	DGRP_332	T/T
Minor Allele (#1)	DGRP_379	C/C
Minor Allele (#2)	DGRP_843	C/C
Minor Allele (#3)	DGRP_879	C/C
	bru-2	chr2L:12359168_SNP
Major Allele (#1)	DGRP_59	T/T
Major Allele (#2)	DGRP_367	T/T
Major Allele (#3)	DGRP_761	T/T
Minor Allele (#1)	DGRP_307	A/A
Minor Allele (#2)	DGRP_491	A/A
Minor Allele (#3)	DGRP_730	A/A
	cdi	chr3R:14913855_INS
Major Allele (#1)	DGRP_757	(G)-/(G)-
Major Allele (#2)	DGRP_765	(G)-/(G)-
Major Allele (#3)	DGRP_774	(G)-/(G)-
Minor Allele (#1)	DGRP_589	(G)A/(G)A
Minor Allele (#2)	DGRP_703	(G)A/(G)A
Minor Allele (#3)	DGRP_911	(G)A/(G)A
	CG1273	chr3L:4268808_SNP	chr3L:4268986_SNP
Major Allele (#1)	DGRP_365	A/A	C/C
Major Allele (#2)	DGRP_370	A/A	C/C
Major Allele (#3)	DGRP_391	A/A	C/C
Minor Allele (#1)	DGRP_287	G/G	T/T
Minor Allele (#2)	DGRP_441	G/G	T/T
Minor Allele (#3)	DGRP_716	G/G	T/T
	CG4440	chr2L:16330317_SNP	chr2L:16330317_SNP	chr2L:16330043_SNP	chr2L:16330091_SNP	chr2L:16330185_SNP
Major Allele (#1)	DGRP_315	A/A	A/A	A/A	A/A	G/G
Major Allele (#2)	DGRP_320	A/A	A/A	A/A	A/A	G/G
Major Allele (#3)	DGRP_321	A/A	A/A	A/A	A/A	G/G
Minor Allele (#1)	DGRP_223	A/A	A/A	T/T	G/G	T/T
Minor Allele (#2)	DGRP_530	A/A	A/A	T/T	G/G	T/T
Minor Allele (#3)	DGRP_783	A/A	A/A	T/T	G/G	T/T
	CG7196	chr2L:7760128_SNP	chr2L:7760144_SNP	chr2L:7763275_SNP	chr2L:7765617_SNP	chr2L:7766066_SNP
Major Allele (#1)	DGRP_73	G/G	T/T	G/G	T/T	G/G
Major Allele (#2)	DGRP_75	G/G	T/T	G/G	T/T	G/G
Major Allele (#3)	DGRP_531	./.	C/C	G/G	T/T	G/G
Minor Allele (#1)	DGRP_57	G/G	T/T	G/G	T/T	C/C
Minor Allele (#2)	DGRP_439	G/G	T/T	G/G	T/T	C/C
Minor Allele (#3)	DGRP_737	A/A	C/C	G/G	T/T	C/C
	CG9650	chrX:7060779_SNP
Major Allele (#1)	DGRP_356	G/G
Major Allele (#2)	DGRP_535	G/G
Major Allele (#3)	DGRP_787	G/G
Minor Allele (#1)	DGRP_375	T/T
Minor Allele (#2)	DGRP_395	T/T
Minor Allele (#3)	DGRP_639	T/T
	CG10864	chr3R:14236729_SNP
Major Allele (#1)	DGRP_354	A/A
Major Allele (#2)	DGRP_355	A/A
Major Allele (#3)	DGRP_362	A/A
Minor Allele (#1)	DGRP_91	C/C
Minor Allele (#2)	DGRP_176	C/C
Minor Allele (#3)	DGRP_505	C/C
	CG15365	chrX:8951785_SNP
Major Allele (#1)	DGRP_392	C/C
Major Allele (#2)	DGRP_399	C/C
Major Allele (#3)	DGRP_596	C/C
Minor Allele (#1)	DGRP_239	T/T
Minor Allele (#2)	DGRP_804	T/T
Minor Allele (#3)	DGRP_832	T/T
	CG33970	chr3R:22168414_SNP
Major Allele (#1)	DGRP_508	A/A
Major Allele (#2)	DGRP_513	A/A
Major Allele (#3)	DGRP_517	A/A
Minor Allele (#1)	DGRP_304	G/G
Minor Allele (#2)	DGRP_705	G/G
Minor Allele (#3)	DGRP_850	G/G
	dpr6	chr3L:10077092_SNP	chr3L:10022098_SNP	chr3L:10022196_SNP	chr3L:10065561_INS
Major Allele (#1)	DGRP_21	G/G	C/C	T/T	(A)-/(A)-
Major Allele (#2)	DGRP_228	G/G	C/C	T/T	./.
Major Allele (#3)	DGRP_235	G/G	C/C	T/T	(A)-/(A)-
Minor Allele (#1)	DGRP_41	G/G	T/T	G/G	(A)GCA/(A)GCA
Minor Allele (#2)	DGRP_229	G/G	T/T	G/G	./.
Minor Allele (#3)	DGRP_890	G/G	T/T	G/G	(A)-/(A)-
	Eip75B	chr3L:18016881_SNP	chr3L:17950305_SNP
Major Allele (#1)	DGRP_83	A/A	G/G
Major Allele (#2)	DGRP_790	A/A	G/G
Major Allele (#3)	DGRP_796	A/A	G/G
Minor Allele (#1)	DGRP_233	A/A	A/A
Minor Allele (#2)	DGRP_386	A/A	A/A
Minor Allele (#3)	DGRP_486	A/A	A/A
	grp	chr2L:16694744_SNP
Major Allele (#1)	DGRP_26	T/T
Major Allele (#2)	DGRP_101	T/T
Major Allele (#3)	DGRP_301	T/T
Minor Allele (#1)	DGRP_161	A/A
Minor Allele (#2)	DGRP_319	A/A
Minor Allele (#3)	DGRP_406	A/A
	jing	chr2R:2424152_SNP	chr2R:2428434_SNP	chr2R:2428451_SNP	chr2R:2428634_SNP	chr2R:2428764_SNP	chr2R:2428894_SNP	chr2R:2428935_SNP	chr2R:2429479_SNP	chr2R:2433735_SNP	chr2R:2434296_SNP	chr2R:2436436_SNP	chr2R:2438246_DEL	chr2R:2438252_INS	chr2R:2438717_SNP	chr2R:2440017_SNP	chr2R:2440093_SNP	chr2R:2446238_SNP
Major Allele (#1)	DGRP_158	T/T	G/G	G/G	T/T	G/G	G/G	G/G	A/A	C/C	C/C	G/G	(C)TATG/(C)TATG	(T)-/(T)-	C/C	A/A	C/C	T/T
Major Allele (#2)	DGRP_256	T/T	G/G	G/G	T/T	G/G	G/G	G/G	A/A	C/C	C/C	G/G	./.	./.	C/C	A/A	C/C	T/T
Major Allele (#3)	DGRP_900	T/T	G/G	G/G	T/T	G/G	G/G	G/G	A/A	C/C	C/C	G/G	(C)TATG/(C)TATG	(T)-/(T)-	C/C	A/A	C/C	T/T
Minor Allele (#1)	DGRP_42	C/C	./.	./.	A/A	A/A	T/T	A/A	T/T	A/A	A/A	A/A	(C)-/(C)-	(T)CAT/(T)CAT	A/A	T/T	A/A	C/C
Minor Allele (#2)	DGRP_227	C/C	G/G	G/G	T/T	G/G	G/G	G/G	A/A	C/C	C/C	G/G	(C)TATG/(C)TATG	(T)-/(T)-	C/C	A/A	C/C	T/T
Minor Allele (#3)	DGRP_727	C/C	T/T	T/T	A/A	A/A	./.	A/A	T/T	A/A	A/A	A/A	(C)-/(C)-	(T)CAT/(T)CAT	A/A	T/T	./.	C/C
	lola	chr2R:6379425_SNP
Major Allele (#1)	DGRP_129	C/C
Major Allele (#2)	DGRP_142	C/C
Major Allele (#3)	DGRP_149	C/C
Minor Allele (#1)	DGRP_40	T/T
Minor Allele (#2)	DGRP_822	T/T
Minor Allele (#3)	DGRP_892	T/T
	MESR3	chr2L:18647760_SNP
Major Allele (#1)	DGRP_45	G/G
Major Allele (#2)	DGRP_340	G/G
Major Allele (#3)	DGRP_371	G/G
Minor Allele (#1)	DGRP_153	C/C
Minor Allele (#2)	DGRP_208	C/C
Minor Allele (#3)	DGRP_280	C/C
	Oaz	chr2R:10335293_SNP
Major Allele (#1)	DGRP_177	T/T
Major Allele (#2)	DGRP_181	T/T
Major Allele (#3)	DGRP_195	T/T
Minor Allele (#1)	DGRP_306	C/C
Minor Allele (#2)	DGRP_380	C/C
Minor Allele (#3)	DGRP_801	C/C
	pk	chr2R:3083775_SNP
Major Allele (#1)	DGRP_217	C/C
Major Allele (#2)	DGRP_427	C/C
Major Allele (#3)	DGRP_887	C/C
Minor Allele (#1)	DGRP_382	T/T
Minor Allele (#2)	DGRP_808	T/T
Minor Allele (#3)	DGRP_819	T/T
	Ptp61F	chr3L:1393055_SNP	chr3L:1393071_SNP	chr3L:1400394_SNP	chr3L:1455295_SNP	chr3L:1455555_SNP	chr3L:1455925_SNP	chr3L:1456574_SNP	chr3L:1456902_SNP	chr3L:1456916_SNP	chr3L:1456953_SNP	chr3L:1456971_SNP	chr3L:1472460_SNP	chr3L:1452328_SNP
Major Allele (#1)	DGRP_853	G/G	G/G	A/A	A/A	C/C	G/G	A/A	C/C	C/C	C/C	T/T	G/G	T/T
Major Allele (#2)	DGRP_859	G/G	G/G	A/A	A/A	C/C	G/G	A/A	C/C	C/C	C/C	T/T	G/G	T/T
Major Allele (#3)	DGRP_897	G/G	G/G	A/A	A/A	C/C	G/G	A/A	C/C	C/C	C/C	T/T	G/G	T/T
Minor Allele (#1)	DGRP_357	G/G	G/G	G/G	A/A	C/C	G/G	./.	C/C	C/C	C/C	T/T	G/G	T/T
Minor Allele (#2)	DGRP_461	G/G	G/G	G/G	A/A	C/C	G/G	A/A	C/C	C/C	C/C	T/T	G/G	T/T
Minor Allele (#3)	DGRP_799	G/G	G/G	G/G	A/A	C/C	G/G	A/A	C/C	C/C	C/C	T/T	G/G	T/T
	Ubx	chr3R:12557674_SNP	chr3R:12557680_SNP
Major Allele (#1)	DGRP_805	C/C	A/A
Major Allele (#2)	DGRP_818	C/C	A/A
Major Allele (#3)	DGRP_882	C/C	A/A
Minor Allele (#1)	DGRP_318	A/A	G/G
Minor Allele (#2)	DGRP_385	A/A	G/G
Minor Allele (#3)	DGRP_509	A/A	G/G
