# Supplementary material for: The Genetic Architecture of Natural Variation in Recombination Rate in Drosophila melanogaster
Source: PLoS Genet. 2016 Apr 1;12(4):e1005951. doi: 10.1371/journal.pgen.1005951 (PMC4817973; doi:10.1371/journal.pgen.1005951)
Supplement: S19 Table — Cq values from qPCR expression analysis, normalized to GAPDH expression. Lines 1–3 for the major and minor allele correspond to lines in S17 Table. (XLSX) [file pgen.1005951.s027.xlsx]

## Sheet: S19 Table
	alph	bru-2	cdi	CG1273	CG4440	CG7196	CG9650	CG10864	CG15365	CG33970	dpr6	Eip75B	grp	jing	lola	MESR3	Oaz	pk	Ptp61F	Ubx
	Major	Major	Major	Major	Major	Major	Major	Major	Major	Major	Major	Major	Major	Major	Major	Major	Major	Major	Major	Major
Line1_Replicate1_A	0.930536	1.06953	1.05398	1.19859	1.20636	1.28519	1.11715	1.24763	1.29249	1.41153	1.07373	1.09678	0.850854	1.18628	0.919832	1.14818	1.363	1.36732	1.15508	1.4651
Line1_Replicate1_B		1.0729	1.0568	1.22905	1.13983	1.28551	1.2312	1.24818	1.28546	1.63537	1.07377	1.1045	0.866104	1.14907	0.921784	1.10629	1.36322	1.37117	1.14964	1.47537
Line1_Replicate1_C	0.913578	1.08428	1.59361	1.2745	1.16257	1.32028	1.27355	1.25395	1.29973	1.46347	1.08633	1.09619	0.850415	1.16855	0.915547	1.12397	1.38136	1.37649	1.20054	1.51625
Line1_Replicate1_D	0.919665	1.07754	1.17381	1.19621	1.21224	1.44866	1.19794	1.24898	1.31734		1.0768	1.10057	0.82281	1.17383	0.935556	1.11811	1.3959	1.39739	1.1374	1.51802
Line1_Replicate2_A	1.16665	1.04635	1.09413	1.24438	1.15914	1.26377	1.23896	1.28205	1.20251	1.40735	1.33901	1.07986	0.92524	1.11232	0.926415	1.17355	1.2747	1.1949	1.37497	1.29978
Line1_Replicate2_B	0.939233	1.0472	1.11066	1.26573	1.10601	1.28886	1.29487	1.29213	1.23856	1.44827	1.06175	1.10961	0.907954	1.08102	0.942475	1.15244	1.22663	1.194	1.30158	1.28243
Line1_Replicate2_C	0.917926	1.09777	1.12446	1.27256	1.11109	1.28184	1.34494	1.28097	1.25723	1.40837	1.0786	1.09799	0.913382	1.08939	0.917256	1.15855	1.23975	1.17717	1.39096	1.31322
Line1_Replicate2_D	0.918796	1.08007	1.11452	1.237	1.16369	1.50541	1.2862	1.30699	1.2812	1.46188	1.05186	1.11784	0.824718	1.1095	0.940348	1.16395	1.23288	1.18779	1.35096	1.317
Line1_Replicate3_A	0.98402	1.0708	1.04167	1.30052	1.34611	1.18852		1.19912	1.33266	1.32503	1.07794	1.11141	0.984868		0.90021	1.11263	1.13288		1.55278	1.25037
Line1_Replicate3_B	0.909664	1.08639	1.03438	1.28719	1.35931	1.18183	1.30205	1.24625	1.34001	1.34764	1.04795	1.13898	0.907572	1.14081	0.878172	1.12675	1.14476	1.38351	1.51911	1.27316
Line1_Replicate3_C	0.920535	1.07543	1.12668	1.28489	1.31919	1.18557	1.31425	1.22444	1.37026	1.32307	1.0785	1.12112	0.89111	1.14891	0.877231	1.10399	1.14708	1.36831	1.57611	1.26127
Line1_Replicate3_D	1.31971	1.0708	1.06391	1.28784	1.35169	1.52852	1.25561	1.22565	1.36831	1.3829	1.0584	1.11448	0.892606	1.13629	0.899493	1.11052	1.16293	1.37264	1.46924	1.28651
Line1_Replicate4_A	0.907055	1.067	1.09689	1.12809	1.15675	1.20313	1.31169	1.32006	1.32935	1.47181	1.04821	1.09479	0.976567	1.1557	0.981365	1.13453	1.25367	1.2277	1.1007	1.16031
Line1_Replicate4_B	0.910534	1.06574	1.12174	1.17001	1.12558	1.21028	1.33736	1.31292	1.31048	1.56862	1.04064	1.09609	1.00211	1.14555	1.0073	1.14658	1.29507	1.26956	1.13231	1.15841
Line1_Replicate4_C	0.921405	1.05268	1.10794	1.14359	1.11775	1.20796	1.34865	1.3244	1.34879	1.47769	1.04656	1.09555	0.971553	1.15237	0.991998	1.12115	1.29238	1.2799	1.18099	1.16934
Line1_Replicate4_D	1.51451	1.10999	1.13993	1.12452	1.14077	1.40921	1.32494	1.29821	1.32666	1.52078	1.04146	1.09214	0.946027	1.1377	1.0164	1.11033	1.30787	1.27527	1.10706	1.20164
Line2_Replicate1_A	0.942054	1.15763	1.09419	1.18846	1.13441	1.17244	1.27709	1.28594	1.29598	1.44556	1.06082	1.14602	0.909417	1.18404	0.950235	1.12374	1.29363	1.37032	1.08705	1.28027
Line2_Replicate1_B	1.52886	1.10431	1.09917	1.23445	1.12437	1.18254	1.29049	1.2993	1.31823	1.48469	1.05783	1.16766	0.935333	1.18272	0.95321	1.12916	1.32034	1.40093	1.12963	1.30023
Line2_Replicate1_C	0.918371	1.33346	1.0919	1.23604	1.10958	1.17263	1.29136	1.30148	1.33219	1.4308	1.06226	1.15836	0.905725	1.20567	0.952165	1.10607	1.30519	1.46522	1.10765	1.30075
Line2_Replicate1_D	0.925388	1.14662	1.09474	1.21719	1.15039	1.39445	1.28059	1.29816	1.41307	1.48886	1.06875	1.1625	0.898924	1.18668	0.965473	1.11179	1.32344	1.41565	1.12869	1.30302
Line2_Replicate2_A		1.13516	1.09619	1.09706	1.20172	1.15892	1.30897	1.30981	1.30355		1.09283	1.11084	0.95247	1.17029	0.976604	1.18082	1.15558	1.46376	0.970195	1.33829
Line2_Replicate2_B	0.926704	1.1215	1.11841	1.11388	1.22421	1.17254	1.32171	1.30321	1.32129		1.10501	1.10892	1.00287	1.19379	0.977911	1.19222	1.21896	1.47137	1.02408	1.33682
Line2_Replicate2_C	0.925826	1.09506	1.11003	1.1112	1.21902	1.15902	1.3344	1.31473	1.33024		1.10693	1.11359	0.950901	1.21127	0.994339	1.15982	1.17199	1.49671	0.99955	1.35852
Line2_Replicate2_D	0.949071	1.10916	1.10776	1.10619	1.24093	1.41572	1.33098	1.30044	1.3697		1.10134	1.12038	0.93395	1.17441	0.987739	1.14319	1.22979	1.4981	1.03494	1.36626
Line2_Replicate3_A	0.933282	1.15279	1.01727			1.15068	1.28047		1.16327	1.36971		1.0799	0.892522	1.10707		1.07591	1.41225	1.15988	1.11748	1.29633
Line2_Replicate3_B	1.06266	1.1378	1.03388	1.18331	1.17147	1.10383	1.31828	1.12069	1.1998	1.39714	1.12749	1.09205	0.931784	1.18761	0.929251	1.12643	1.42263	1.20266	1.13492	1.35075
Line2_Replicate3_C	1.05521	1.14838	1.02627	1.18007	1.16986	1.15021	1.29764	1.35004	1.20923	1.35326	1.12266	1.07503	0.874745	1.23024	0.93982	1.05231	1.4013	1.26888	1.05642	1.33358
Line2_Replicate3_D	1.07056	1.1378	1.0308	1.14956	1.15031	1.50925	1.30613	1.34046	1.25187	1.4226	1.13288	1.08335	0.870543	1.12927	0.950522	1.06015	1.46122	1.17648	1.18884	1.32255
Line2_Replicate4_A		1.16292	1.12005	1.13414	1.15775	1.19997	1.36245	1.35297	1.20944	1.71225	1.1534	1.20627	0.878364	1.13594	0.882249	1.05868	1.27035	1.226	1.11365	1.28558
Line2_Replicate4_B	1.01179	1.14662	1.0407	1.18377	1.17504	1.21751	1.36399	1.36318	1.21229	1.57741	1.16541	1.21552	0.913575	1.22166	0.878181	1.10783	1.30706	1.26415	1.23372	1.31698
Line2_Replicate4_C	1.0824	1.20258	1.03062	1.16392	1.16384	1.22694	1.35991	1.358	1.21554	1.56861	1.15527	1.206	0.881537	1.24643	0.897547	1.03766	1.30494	1.31075	1.17676	1.31044
Line2_Replicate4_D	1.01749	1.13119	1.03479	1.17474	1.16689	1.50456	1.35335	1.36339	1.22685	1.64629	1.16593	1.20303	0.867135	1.18154	0.891852	1.04542	1.33912	1.25183	1.21112	1.31366
Line3_Replicate1_A	0.929239	1.10385	1.06876	1.20268	1.04793	1.22281	1.31609	1.15495	1.22089		1.1093	1.12003	0.930655	1.21955	0.893662	1.08	1.42996	1.31938	1.12134	1.31475
Line3_Replicate1_B	0.912784	1.13089	1.27522	1.16096	1.08909	1.23249	1.24744	1.16129	1.25253		1.09348	1.11002	0.969678	1.26968	0.905423	1.07399	1.42613	1.35035	1.16846	1.40073
Line3_Replicate1_C	0.971747	1.12217		1.21258	1.15161	1.22157	1.31541	1.18267	1.26397		1.10753	1.13116	0.948169	1.20784	0.929339	1.11004	1.38407	1.41997	1.07787	1.38103
Line3_Replicate1_D	0.979974	1.16665	1.09063	1.20353	1.20148	1.23065	1.319	1.17676	1.2545		1.09756	1.12131	0.964969	1.25801	0.933776	1.11348	1.41878	1.40487	1.10177	1.41588
Line3_Replicate2_A	0.91187	1.12653	1.07429	1.29347	1.15951	1.26433	1.22325	1.29125	1.26844	1.46839	1.1307	1.1489	0.859873	1.17818	0.977477	1.13402	1.30853	1.44536	1.46132	1.40392
Line3_Replicate2_B	0.919183	1.14092	1.11615	1.23763	1.20048	1.26684	1.14772	1.33895	1.32248	1.47848	1.11731	1.15458	0.857068	1.21108	0.959461	1.16313	1.36455	1.48348	1.39197	1.45426
Line3_Replicate2_C	0.903185	1.14354		1.24196	1.19496	1.22578	1.21744	1.32505	1.31519	1.49909	1.12703	1.13986	0.861608	1.16885	0.970096	1.16911	1.33892	1.51391	1.31976	1.43737
Line3_Replicate2_D	0.921468	1.17843	1.0965	1.26521	1.25324	1.27452	1.21214	1.34169	1.33218	1.54967	1.12593	1.15081	0.86257	1.20358	0.994925	1.16905	1.38497	1.60101	1.33576	1.46478
Line3_Replicate3_A	0.915526	1.14092	1.06777	1.29445	1.16515	1.42225	1.19758	1.31342	1.23168	1.35509	1.1454	1.17737	0.840583	1.12077	0.98072	1.05457	1.34851	1.43371	1.41096	1.22963
Line3_Replicate3_B		1.14484	1.07399	1.23741	1.20298	1.44252	1.13321	1.32583	1.37469	1.40633	1.14659	1.18433	0.845658	1.1545	0.995901	1.12775	1.37189	1.43411	1.38294	1.3112
Line3_Replicate3_C	0.923297	1.16403	1.07289	1.2929	1.20793	1.22315	1.17505	1.31957	1.35776	1.41604	1.14329	1.17358	0.823681	1.10956	0.990503	1.09845	1.34441	1.44845	1.35813	1.27712
Line3_Replicate3_D	0.935638	1.1793	1.07036	1.30789	1.26388	1.38478	1.20443	1.36784	1.38699	1.40905	1.14373	1.19759	0.815964	1.15652	1.01139	1.09021	1.34918	1.46146	1.32192	1.29576
Line3_Replicate4_A	1.395	1.12653	1.07453	1.12815	1.09131	1.34549	1.27861	1.42845	1.27279	1.41326	1.08991	1.06251	0.965827	1.06413	0.949697	1.14161	1.2729	1.27942	1.07116	1.18693
Line3_Replicate4_B	0.876675	1.13612	1.0706	1.09707	1.10092	1.33984	1.25505	1.43381	1.31989	1.39465	1.06544	1.04736	0.961532	1.09208	0.961719	1.21105	1.28642	1.36942	1.06504	1.26938
Line3_Replicate4_C	0.904099	1.18977	1.08061	1.11328	1.15456	1.22919	1.29982	1.44784	1.32981	1.42213	1.0815	1.04375	0.9711	1.06512	0.935979	1.18681	1.28912		1.03411	1.21035
Line3_Replicate4_D	0.934267	1.19413	1.09253	1.1127	1.20823	1.34935	1.28671	1.44475	1.3642	1.44404	1.10265	1.05941	0.968788	1.09514	0.976085	1.19279	1.25703	1.35687	1.05948	1.26958
Average	0.994941	1.12471	1.09841	1.20256	1.17939	1.27836	1.27843	1.29846	1.29462	1.45659	1.10187	1.12375	0.907946	1.16193	0.946056	1.12372	1.30682	1.35234	1.21034	1.32052
Standard Error	0.0235	0.00738492	0.0127939	0.0094565	0.00986209	0.0160211	0.00891851	0.0106137	0.00844766	0.0141702	0.0073376	0.0062235	0.00745715	0.00719882	0.00569873	0.0060243	0.0120962	0.0159912	0.0226789	0.0126213
Count	44	48	46	47	47	48	47	47	48	39	47	48	48	47	47	48	48	46	48	48
	alph	bru-2	cdi	CG1273	CG4440	CG7196	CG9650	CG10864	CG15365	CG33970	dpr6	Eip75B	grp	jing	lola	MESR3	Oaz	pk	Ptp61F	Ubx
	Minor	Minor	Minor	Minor	Minor	Minor	Minor	Minor	Minor	Minor	Minor	Minor	Minor	Minor	Minor	Minor	Minor	Minor	Minor	Minor
Line1_Replicate1_A	1.1098	1.12712	1.04983	1.22582	1.0312	1.24681	1.16796	1.44334	1.30878	1.23411	1.16114	1.14925	0.918614	1.09322	0.939118	1.12297	1.42217	1.42217	1.01959	1.39044
Line1_Replicate1_B	0.90713	1.1164	1.05785	1.2002	1.03768	1.27185	1.18317	1.44795	1.33034	1.23461	1.14246	1.16299	0.943359	1.12297	0.949551	1.18194	1.44749	1.44749	1.03846	1.4171
Line1_Replicate1_C	1.10803	1.20221	1.05815	1.21579	1.03614	1.15381	1.17935	1.45373	1.33435	1.26085	1.16115	1.14934	0.899202	1.10379	0.895682	1.13469	1.43979	1.43979	1.01647	1.38519
Line1_Replicate1_D	1.11776	1.15115	1.05938	1.21925	1.09334	1.27945	1.22905	1.44814	1.37638	1.26168	1.17715	1.16787	0.887718	1.12887	0.930598	1.14587	1.42195	1.42195	1.03572	1.41195
Line1_Replicate2_A	0.887217	1.12283	1.0191	1.31371	0.905576	1.26143	1.28051	1.12454	1.41871	1.4235	1.14146	1.15775	0.967296	1.24177	0.946084	1.08545	1.42504	1.42504	1.14114	1.35652
Line1_Replicate2_B	1.59743	1.13485	1.02269	1.32016	0.919894	1.26531	1.25716	1.15387	1.45037	1.39135	1.15463	1.17029	0.966485	1.24733	0.950938	1.19171	1.46289	1.46289	1.14777	1.37933
Line1_Replicate2_C	1.11422	1.12669	1.02565	1.30361	0.918383	1.13992	1.2846	1.16577	1.43788	1.42522	1.15672	1.17604	0.942807	1.28382	0.88553	1.11878	1.49628	1.49628	1.1431	1.34165
Line1_Replicate2_D	1.10493	1.20521	1.02484	1.30622	0.959968	1.25644	1.29008	1.1508	1.53877	1.40704	1.1583	1.18615	0.953939	1.24702	0.905437	1.11306	1.45826	1.45826	1.14489	1.35722
Line1_Replicate3_A	0.95846	1.13785	1.03495	1.34327	1.01204	1.40124	1.14788	1.34243	1.24465	1.30091	1.05711	1.23523	0.859964	1.11753	0.917044	1.08983	1.31625	1.31625	1.12933	1.36326
Line1_Replicate3_B	0.942973	1.1164	1.03442	1.35136	1.02761	1.39736	1.17131	1.3465	1.26067	1.31797	1.05472	1.26449	0.86555	1.11015	0.934478	1.18103	1.35176	1.35176	1.14082	1.39217
Line1_Replicate3_C	0.897837	1.17303	1.0469	1.31393	1.03131	1.12406	1.15821	1.3434	1.24146	1.31695	1.05104	1.2247	0.847789	1.14469	0.864711	1.12493	1.42283	1.42283	1.13151	1.337
Line1_Replicate3_D	0.909342	1.10267	1.04045	1.32565	1.04922	1.4584	1.19684	1.35344	1.29281	1.32841	1.05907	1.25551	0.876253	1.13873	0.889224	1.16681	1.29219	1.29219	1.16797	1.39644
Line1_Replicate4_A	0.969965	1.10953	1.1268	1.15197	0.993046	1.31016	1.32388	1.20303	1.26674	1.43293	1.13555	1.25941	0.997203	1.07104	1.01515	1.09697	1.32603	1.32603	1.18278	1.38445
Line1_Replicate4_B	0.946513	1.12712	1.10771	1.14553	0.99087	1.29974	1.25543	1.22011	1.28738	1.43617	1.12498	1.15756	0.974068	1.02351	1.03445	1.14111	1.36202	1.36202	1.13167	1.34293
Line1_Replicate4_C	0.913767	1.11253	1.10602	1.12333	0.990825	1.18464	1.29884	1.21793	1.27596	1.42187	1.10733	1.12448	0.972095	1.12074	0.948528	1.1129	1.37643	1.37643	1.10542	1.32893
Line1_Replicate4_D	0.90536	1.10696	1.10501	1.1395	1.00784	1.30286	1.29854	1.22483	1.31557	1.41036	1.1101	1.14771	0.984972	1.04978	0.980164	1.13315	1.29211	1.29211	1.18901	1.3965
Line2_Replicate1_A	0.971503	1.10919	1.03325	1.38254	1.05983	1.37645	1.29539	1.3789	1.18331		1.18871	1.38155	0.879255	1.25705	0.937122	1.21701	1.47109	1.31856	1.0714	1.35755
Line2_Replicate1_B	0.984102	1.09882	1.02885	1.36894	1.03617	1.40017	1.27777	1.39173	1.24018		1.18983	1.15594	0.849464	1.25938	0.955854	1.1748	1.44975	1.29272	1.05461	1.40185
Line2_Replicate1_C	0.946305	1.10919	1.04283	1.30316	1.03494		1.33803	1.39202	1.20182		1.18004	1.15932	0.833128	1.29322	0.957178	1.18055	1.44555	1.27771	1.01359	1.36539
Line2_Replicate1_D	0.965903	1.08931	1.07526	1.3275	1.05341	1.40462	1.30685	1.75072	1.21254		1.19661	1.14458	0.869742	1.32666	0.977309	1.18259	1.48813	1.31403	0.990997	1.36092
Line2_Replicate2_A	0.973369	1.09406	1.12244	1.39151	1.15691	1.41038	1.26071	1.33126	1.03348	1.42377	1.20786	1.13194	1.04404	1.15308	1.00757	1.16649	1.3134	1.35788	1.09748	1.39024
Line2_Replicate2_B	0.96217	1.09406	1.12931	1.33549	1.16304	1.46174	1.2695	1.34446	1.0925	1.64304	1.21152	1.13134	1.0053	1.14584	1.02213	1.10718	1.39014	1.39758	1.0704	1.38365
Line2_Replicate2_C	0.948638	1.08197	1.12577	1.28653	1.12619	1.4183	1.2979	1.33139	1.05686	1.54968	1.20063	1.12624	0.972558	1.17587	0.988144	1.08938	1.34624	1.38575	1.07535	1.37523
Line2_Replicate2_D	0.979435	1.08369	1.16485	1.29942	1.14621	1.43953	1.34172	1.64734	1.03838	1.52843	1.21467	1.13093	1.02396	1.16483	1.02066	1.1224	1.36829	1.37407	1.10116	1.36969
Line2_Replicate3_A	1.10262	1.1174	1.04677	1.31781	1.12327	1.1867	1.21627	1.21091	1.10831	1.47944	1.20646	1.13593	0.932752	1.12079	0.996511	1.13285	1.42637	1.33133		1.30463
Line2_Replicate3_B		1.13295	1.04111	1.3038	1.14013	1.25695	1.2607	1.24051	1.12127	1.74862	1.21265	1.13644	0.917725	1.12072	1.02567	1.11167	1.48588	1.31842	1.3158	1.33977
Line2_Replicate3_C	0.994367	1.08888	1.04509	1.25397	1.14853	1.228	1.27014	1.22979	1.10801	1.51886	1.22388	1.11931	0.894202	1.15502	1.01934	1.10326	1.47928	1.32828	1.38354	1.32081
Line2_Replicate3_D	0.987835	1.09017	1.04779		1.09673	1.17901	1.30105	1.27009	1.12083	1.48354	1.20315	1.14321	0.911585	1.17893	1.02627	1.1136	1.49394	1.35904	1.08022	1.31091
Line2_Replicate4_A	0.961237	1.1295	1.10076	1.41445	1.05624	1.21727	1.25388	1.39102	1.06274	1.42143	1.07405	1.11924	0.879311	1.11133	1.00222	1.15895	1.41584	1.27716	1.05611	1.31585
Line2_Replicate4_B	0.983635	1.23752	1.09338	1.39045	1.02513	1.26295	1.30095	1.40264	1.04514	1.43272	1.05727	1.13667	0.836773	1.11639	1.02694	1.15459	1.44278	1.3188	1.04379	1.39158
Line2_Replicate4_C	0.991568	1.17616	1.08868	1.35089	1.02271	1.23856	1.27677	1.38666	1.05123	1.42103	1.05696	1.12155	0.816813	1.12738	1.00145	1.1277	1.40625	1.292	1.0252	1.35288
Line2_Replicate4_D	0.983635	1.11135	1.10799	1.36872	1.0208	1.18546	1.34713	1.45221	1.04465	1.50948	1.08046	1.12566	0.857622	1.13814	1.0311	1.1566	1.46694	1.35671	1.05182	1.33325
Line3_Replicate1_A	1.38823		1.02414	1.33891	1.2228	1.34279	1.24088	1.445	1.22507	1.31312	1.08983	1.20536	1.01169	1.14796	0.991272	1.15127	1.35051	1.2371	1.13626	1.29043
Line3_Replicate1_B	0.984233		1.03917	1.29923	1.22542	1.38423	1.27552	1.4601	1.1852	1.32086	1.09165	1.21722	0.994515	1.16641	1.00774	1.15114	1.38182	1.26825	1.13403	1.30278
Line3_Replicate1_C	0.968588		1.02374	1.27413	1.20488	1.30147	1.26034	1.44178	1.21314	1.31201	1.08731	1.20518	0.954918	1.16445	0.989004	1.13836	1.33775	1.24841	1.1123	1.29339
Line3_Replicate1_D	0.990675		1.04139	1.25609	1.2288	1.34266	1.31603	1.49808	1.21722	1.34779	1.10091	1.21648	0.986968	1.22487	1.01041	1.16283	1.40842	1.29216	1.14562	1.29979
Line3_Replicate2_A	1.04037		1.11186	1.43262	1.09956	1.27382	1.28025	1.49813	1.19317	1.27964	1.08045	1.1567	0.933663	1.14055	0.837553	1.14985	1.46134	1.29406	1.04277	1.25842
Line3_Replicate2_B	0.986533		1.10913	1.33424	1.09937	1.27637	1.26679	1.51263	1.16814	1.30089	1.07774	1.14598	0.894544	1.17437	0.845978	1.14859	1.44497	1.33332	1.05296	1.28207
Line3_Replicate2_C	0.972729		1.10811	1.3607	1.07928	1.27931	1.28847	1.49078	1.17433	1.27362	1.08172	1.15453	0.881618	1.13759	0.840086	1.13613	1.41439	1.30431	1.03321	1.25553
Line3_Replicate2_D	0.985153		1.12933	1.31905	1.09578	1.26257	1.34988	1.52211	1.19265	1.44355	1.0982	1.14844	0.912851	1.1909	0.860946	1.15594	1.51815	1.33986	1.07984	1.2737
Line3_Replicate3_A	0.929016		1.10869	1.34507	1.17228	1.19203	1.25223	1.31213	1.27042	1.38132	1.09143	1.13822	0.983332	1.20812	0.98833	1.08143	1.52501	1.36494	1.24263	1.35369
Line3_Replicate3_B	0.934078		1.11418	1.25772	1.17077	1.22572	1.22342	1.34661	1.21155	1.37588	1.09665	1.12742	0.98052	1.21498	1.00516	1.10428	1.35107	1.39308	1.26462	1.40692
Line3_Replicate3_C	1.02564		1.10601	1.31902	1.15684	1.21521	1.26364	1.31204	1.20416	1.34942	1.09498	1.13346	0.974156	1.19525	0.988425	1.09185	1.35638	1.39232	1.21939	1.37052
Line3_Replicate3_D	1.02841		1.12852	1.25514	1.14468	1.21576	1.27546		1.27455	1.47717	1.10106	1.13188	0.979994	1.26751	1.01705	1.10178	1.50737	1.39555	1.25647	1.36473
Line3_Replicate4_A	0.948802		1.10478	1.50834	1.23539	1.45097	1.2499	1.37547	1.24508	1.27762	1.12461	1.10926	0.919126	1.17374	0.963943	1.11447	1.45672	1.36978	1.17867	1.34826
Line3_Replicate4_B	0.933157		1.10582	1.47407	1.24873	1.44897	1.206		1.27202	1.28131	1.13057	1.09607	0.920386	1.17393	0.971096	1.11556	1.37205	1.38311	1.23028	1.38027
Line3_Replicate4_C	1.03991		1.10476	1.53286	1.21247	1.45353	1.22901	1.38551	1.25665	1.26609	1.26844	1.09356	0.936639	1.16178	0.958822	1.11075	1.39788	1.33888	1.1959	1.32762
Line3_Replicate4_D	1.02472		1.15609	1.49178	1.12725	1.46967	1.22482		1.2922		1.11445	1.1051	0.93413	1.16925	0.976695	1.08794	1.47224	1.39834	1.18908	1.43698
Average	1.00654	1.12552	1.0777	1.31688	1.08624	1.30116	1.26125	1.36426	1.22287	1.38987	1.13308	1.16195	0.928762	1.16669	0.963222	1.13423	1.41582	1.35348	1.12364	1.35209
Standard Error	0.0177322	0.00658973	0.00593164	0.0131778	0.0127211	0.014357	0.00719799	0.0193425	0.0165916	0.016741	0.0081431	0.00762834	0.00808842	0.00917512	0.00798217	0.0046502	0.00884848	0.00864394	0.0124014	0.00620597
Count	47	32	48	47	48	47	48	45	48	43	48	48	48	48	48	48	48	48	47	48
	alph	bru-2	cdi	CG1273	CG4440	CG7196	CG9650	CG10864	CG15365	CG33970	dpr6	Eip75B	grp	jing	lola	MESR3	Oaz	pk	Ptp61F	Ubx
P-value	0.6947	0.9346	0.1469	<.0001	<.0001	0.2919	0.1376	0.004	0.0003	0.0032	0.0054	0.0002	0.0616	0.6837	0.0418	0.171	<.0001	0.9502	0.0013	0.028
