# Supplementary material for: The Genetic Architecture of Natural Variation in Recombination Rate in Drosophila melanogaster
Source: PLoS Genet. 2016 Apr 1;12(4):e1005951. doi: 10.1371/journal.pgen.1005951 (PMC4817973; doi:10.1371/journal.pgen.1005951)
Supplement: S20 Table — Cq values from qPCR expression analysis. Lines 1–3 for the major and minor allele correspond to lines in S17 Table. (XLSX) [file pgen.1005951.s028.xlsx]

## Sheet: S20 Table
	alph	bru-2	cdi	CG1273	CG4440	CG7196	CG9650	CG10864	CG15365	CG33970	dpr6	Eip75B	grp	jing	lola	MESR3	Oaz	pk	Ptp61F	Ubx
	Major	Major	Major	Major	Major	Major	Major	Major	Major	Major	Major	Major	Major	Major	Major	Major	Major	Major	Major	Major
Line1_Replicate1_A	21.4	25.38	21.621	26.4327	31.3213	30.2805	24.1209	26.9941	30.4284	33.1989	26.0121	27.0635	19.4034	27.7814	21.1204	26.3747	30.633	31.4443	25.5192	33.1108
Line1_Replicate1_B		25.46	21.6789	27.1045	29.5939	30.2881	26.5833	27.006	30.2629	38.4635	26.0132	27.254	19.7512	26.91	21.1652	25.4125	30.6377	31.5328	25.3989	33.3428
Line1_Replicate1_C	21.01	25.73	32.6908	28.1068	30.1843	31.1073	27.4978	27.131	30.599	34.4205	26.3173	27.0488	19.3934	27.3661	21.022	25.8188	31.0454	31.6552	26.5235	34.2668
Line1_Replicate1_D	21.15	25.57	24.0791	26.3802	31.4739	34.1321	25.8651	27.0233	31.0136		26.0865	27.1569	18.7639	27.4897	21.4814	25.684	31.3724	32.1358	25.1287	34.3069
Line1_Replicate2_A	26.83	24.83	22.4445	27.4424	30.0954	29.7759	26.7508	27.7389	28.3102	33.1007	32.4388	26.6459	21.0998	26.0493	21.2716	26.9575	28.6483	27.4792	30.3772	29.3747
Line1_Replicate2_B	21.6	24.85	22.7836	27.9132	28.716	30.3668	27.9581	27.9571	29.1587	34.0631	25.7219	27.3801	20.7056	25.3163	21.6403	26.4727	27.568	27.4584	28.7558	28.9826
Line1_Replicate2_C	21.11	26.05	23.0668	28.0639	28.8477	30.2014	29.0392	27.7155	29.5985	33.1246	26.1301	27.0933	20.8293	25.5123	21.0613	26.6131	27.8628	27.0716	30.7304	29.6783
Line1_Replicate2_D	21.13	25.63	22.8628	27.2797	30.2136	35.4692	27.7709	28.2785	30.1628	34.3833	25.4824	27.583	18.8074	25.9832	21.5915	26.737	27.7085	27.3156	29.8466	29.7638
Line1_Replicate3_A	22.63	25.41	21.3685	28.6805	34.9497	28.0027	25.9525	25.9446	31.3742	31.1646	26.1141	27.4245	22.4595	27.4954	20.6699	25.5582	25.461	30.6106	34.3056	28.2579
Line1_Replicate3_B	20.92	25.78	21.219	28.3864	35.2924	27.8452	28.113	26.9642	31.5473	31.6962	25.3876	28.1047	20.6968	26.7164	20.1638	25.8826	25.7279	31.8167	33.5616	28.7731
Line1_Replicate3_C	21.17	25.52	23.1124	28.3357	34.2508	27.9332	28.3765	26.4925	32.2594	31.1185	26.1277	27.6639	20.3214	26.9061	20.1422	25.3596	25.7801	31.4672	34.8211	28.5044
Line1_Replicate3_D	30.35	25.41	21.8246	28.4009	35.0947	36.0135	27.1103	26.5186	32.2135	32.5256	25.6409	27.5001	20.3556	26.6106	20.6534	25.5098	26.1364	31.5667	32.4598	29.0748
Line1_Replicate4_A	20.86	25.32	22.5013	24.8778	30.0333	28.347	28.3211	28.5613	31.2963	34.6166	25.394	27.0142	22.2703	27.0652	22.5333	26.0612	28.1757	28.2334	24.3177	26.2228
Line1_Replicate4_B	20.94	25.29	23.011	25.8022	29.2241	28.5155	28.8754	28.4068	30.8519	36.8936	25.2106	27.0463	22.8527	26.8275	23.1287	26.3381	29.1062	29.1963	25.0161	26.1796
Line1_Replicate4_C	21.19	24.98	22.728	25.2197	29.0207	28.4608	29.1193	28.6551	31.7539	34.755	25.354	27.0331	22.1559	26.9873	22.7774	25.7539	29.0457	29.4339	26.0916	26.4267
Line1_Replicate4_D	34.83	26.34	23.3842	24.7991	29.6185	33.2025	28.6073	28.0885	31.2329	35.7685	25.2303	26.9488	21.5738	26.6437	23.3378	25.5053	29.3939	29.3274	24.4582	27.1567
Line2_Replicate1_A	21.48	26.27	23.388	25.2246	26.6474	27.8253	29.0756	27.8656	30.3011	31.5192	24.9733	26.6788	19.3567	25.2033	21.0881	25.5327	26.9426	29.1715	23.0995	29.0788
Line2_Replicate1_B	34.86	25.06	23.4944	26.2008	26.4116	28.0651	29.3807	28.155	30.8214	32.3723	24.903	27.1827	19.9083	25.1751	21.1541	25.6557	27.4988	29.8233	24.0044	29.5321
Line2_Replicate1_C	20.94	30.26	23.339	26.2344	26.0643	27.8299	29.4004	28.2024	31.1479	31.1973	25.0072	26.9661	19.2781	25.6637	21.1309	25.131	27.1833	31.1918	23.5374	29.5439
Line2_Replicate1_D	21.1	26.02	23.3997	25.8344	27.023	33.0942	29.1553	28.1304	33.0388	32.4634	25.16	27.0626	19.1334	25.2595	21.4263	25.261	27.5634	30.1367	23.9844	29.5954
Line2_Replicate2_A		25.76	23.4306	23.2846	28.2287	27.5044	29.8014	28.3828	30.4781		25.7269	25.8599	20.2731	24.9105	21.6733	26.8295	24.0675	31.1609	20.6164	30.3965
Line2_Replicate2_B	21.13	25.45	23.9056	23.6416	28.7569	27.8277	30.0916	28.2398	30.893		26.0137	25.8153	21.3458	25.4108	21.7023	27.0886	25.3874	31.3228	21.7615	30.3632
Line2_Replicate2_C	21.11	24.85	23.7264	23.5849	28.6351	27.5067	30.3804	28.4894	31.1022		26.0588	25.9239	20.2397	25.7829	22.0669	26.3523	24.4092	31.8623	21.2402	30.8561
Line2_Replicate2_D	21.64	25.17	23.678	23.4785	29.1497	33.599	30.3025	28.1797	32.0249		25.9272	26.0821	19.8789	24.9983	21.9204	25.9746	25.613	31.8919	21.9923	31.0319
Line2_Replicate3_A	21.28	26.16	21.7437		27.2494	27.3088	29.1525	28.8566	27.1982	29.8653	26.2016	25.1396	18.9971	23.565	20.7766	24.4458	29.4131	24.6918	23.7462	29.4436
Line2_Replicate3_B	24.23	25.82	22.0989	25.1154	27.5182	26.197	30.0135	24.2846	28.0524	30.4634	26.5429	25.4224	19.8328	25.2793	20.6224	25.5937	29.6293	25.6025	24.1167	30.6797
Line2_Replicate3_C	24.06	26.06	21.9362	25.0466	27.4802	27.2976	29.5435	29.2544	28.2729	29.5066	26.4292	25.0262	18.6187	26.1867	20.8569	23.9097	29.185	27.0122	22.4487	30.2896
Line2_Replicate3_D	24.41	25.82	22.0329	24.3989	27.021	35.8187	29.7369	29.047	29.2698	31.0184	26.6698	25.2198	18.5293	24.0373	21.0945	24.0878	30.4331	25.0452	25.2625	30.0392
Line2_Replicate4_A		26.39	23.9407	24.0718	27.1957	28.4786	31.019	29.318	28.2778	37.3341	27.1527	28.0814	18.6957	24.1794	19.5793	24.0543	26.4577	26.0993	23.6649	29.1993
Line2_Replicate4_B	23.07	26.02	22.2445	25.125	27.602	28.8949	31.0541	29.5392	28.3445	34.394	27.4355	28.2969	19.4452	26.0039	19.489	25.171	27.2223	26.9114	26.2163	29.9125
Line2_Replicate4_C	24.68	27.29	22.0292	24.7037	27.3389	29.1188	30.9611	29.427	28.4206	34.202	27.1969	28.0752	18.7633	26.5313	19.9188	23.5768	27.1781	27.9035	25.0058	29.764
Line2_Replicate4_D	23.2	25.67	22.1182	24.9334	27.4105	35.7075	30.8118	29.5438	28.6848	35.8959	27.4477	28.006	18.4567	25.15	19.7924	23.753	27.8901	26.6493	25.7361	29.8372
Line3_Replicate1_A	20.33	25.31	22.1363	28.3713	25.5334	28.4336	29.1738	23.427	27.0502		25.8151	25.8801	21.7755	27.6186	20.2215	24.1793	32.3183	29.2981	24.324	29.2025
Line3_Replicate1_B	19.97	25.93	26.4124	27.387	26.5364	28.6586	27.6522	23.5556	27.7513		25.447	25.6487	22.6886	28.754	20.4877	24.0447	32.2318	29.9859	25.3461	31.1123
Line3_Replicate1_C	21.26	25.73		28.6049	28.0596	28.4047	29.1588	23.9892	28.0049		25.7738	26.1373	22.1853	27.3535	21.0288	24.8519	31.2811	31.5319	23.381	30.6747
Line3_Replicate1_D	21.44	26.75	22.5891	28.3912	29.2748	28.6159	29.2384	23.8693	27.7949		25.5417	25.9097	22.5784	28.4896	21.1292	24.9288	32.0656	31.1966	23.8994	31.4487
Line3_Replicate2_A	19.95	25.83	22.2506	30.513	28.2521	29.399	27.1159	26.1917	28.1037	34.46	26.3131	26.5472	20.1194	26.6819	22.1181	25.3886	29.5739	32.0955	31.6987	31.1831
Line3_Replicate2_B	20.11	26.16	23.1177	29.1956	29.2504	29.4573	25.4416	27.1593	29.3011	34.6968	26.0014	26.6783	20.0537	27.4269	21.7104	26.0405	30.8401	32.9421	30.1944	32.3011
Line3_Replicate2_C	19.76	26.22		29.2979	29.1159	28.5026	26.9871	26.8774	29.1396	35.1804	26.2275	26.3382	20.16	26.4706	21.9511	26.1743	30.2607	33.6178	28.6279	31.9261
Line3_Replicate2_D	20.16	27.02	22.7108	29.8463	30.5358	29.6359	26.8697	27.2149	29.5161	36.3676	26.2019	26.5912	20.1825	27.2571	22.5129	26.173	31.3015	35.552	28.9751	32.5349
Line3_Replicate3_A	20.03	26.16	22.1157	30.5361	28.3897	33.071	26.5469	26.6414	27.2894	31.801	26.6552	27.205	19.668	25.3817	22.1915	23.6099	30.4776	31.837	30.6064	27.3119
Line3_Replicate3_B		26.25	22.2445	29.1904	29.3113	33.5425	25.1201	26.8931	30.4579	33.0036	26.6827	27.3657	19.7868	26.1455	22.535	25.2483	31.0059	31.8458	29.9985	29.1237
Line3_Replicate3_C	20.2	26.69	22.2218	30.4996	29.4318	28.4415	26.0475	26.7661	30.0828	33.2314	26.6061	27.1173	19.2726	25.1279	22.4128	24.5923	30.385	32.1642	29.4605	28.3667
Line3_Replicate3_D	20.47	27.04	22.1692	30.8531	30.7952	32.1998	26.6987	27.7454	30.7305	33.0674	26.6162	27.672	19.092	26.1914	22.8855	24.4079	30.4927	32.4531	28.6748	28.7808
Line3_Replicate4_A	30.52	25.83	22.2557	26.6131	26.5904	31.2862	28.343	28.9747	28.2003	33.1662	25.3639	24.551	22.5985	24.099	21.4895	25.5586	28.7687	28.4107	23.2354	26.3636
Line3_Replicate4_B	19.18	26.05	22.1743	25.8798	26.8247	31.1549	27.8208	29.0834	29.2438	32.7294	24.7943	24.2008	22.498	24.7321	21.7615	27.1133	29.0742	30.4093	23.1026	28.1948
Line3_Replicate4_C	19.78	27.28	22.3816	26.2623	28.1315	28.582	28.8131	29.3681	29.4636	33.3744	25.168	24.1175	22.7219	24.1214	21.1791	26.5706	29.1352		22.4317	26.8837
Line3_Replicate4_D	20.44	27.38	22.6285	26.2485	29.4392	31.376	28.5226	29.3054	30.2256	33.8885	25.6604	24.4793	22.6678	24.8013	22.0866	26.7044	28.4101	30.1306	22.9821	28.1993
Average	22.4525	25.9844	22.9194	26.8467	29.0237	30.0579	28.3227	27.5303	29.8072	33.4485	26.0912	26.6091	20.4217	26.076	21.3699	25.5009	28.7083	29.9509	26.2642	29.7207
StdError	0.55063	0.129486	0.254827	0.304275	0.327643	0.37401	0.239158	0.230982	0.218341	0.325678	0.164546	0.153884	0.200136	0.174647	0.131854	0.140808	0.308641	0.352168	0.526413	0.283055
Count	44	48	46	47	48	48	48	48	48	39	48	48	48	48	48	48	48	47	48	48
	alph	bru-2	cdi	CG1273	CG4440	CG7196	CG9650	CG10864	CG15365	CG33970	dpr6	Eip75B	grp	jing	lola	MESR3	Oaz	pk	Ptp61F	Ubx
	Minor	Minor	Minor	Minor	Minor	Minor	Minor	Minor	Minor	Minor	Minor	Minor	Minor	Minor	Minor	Minor	Minor	Minor	Minor	Minor
Line1_Replicate1_A	25.08	26.27	22.2389	28.7963	28.1087	30.0475	26.3419	30.2477	29.5735	26.9745	26.7069	26.8845	20.6566	24.7979	21.1452	25.3168	30.4635	27.823	23.6384	29.8063
Line1_Replicate1_B	20.5	26.02	22.4087	28.1946	28.2851	30.6511	26.6849	30.3445	30.0607	26.9855	26.2772	27.2059	21.2131	25.4727	21.3801	26.6462	31.0058	29.0494	24.0759	30.3779
Line1_Replicate1_C	25.04	28.02	22.4151	28.5608	28.2432	27.8063	26.599	30.4656	30.1512	27.5589	26.7071	26.8867	20.2201	25.0376	20.1671	25.581	30.8408	28.2416	23.566	29.6938
Line1_Replicate1_D	25.26	26.83	22.4412	28.6419	29.8024	30.8342	27.7198	30.3484	31.1009	27.577	27.0751	27.3201	19.9619	25.6067	20.9533	25.8329	30.4587	29.1885	24.0125	30.2674
Line1_Replicate2_A	20.05	26.17	21.588	30.8609	24.6843	30.3999	28.8805	23.5668	32.0574	31.114	26.2542	27.0834	21.7513	28.1676	21.302	24.4708	30.525	28.5662	26.4564	29.0791
Line1_Replicate2_B	36.1	26.45	21.6641	31.0125	25.0746	30.4933	28.3537	24.1814	32.7729	30.4113	26.5572	27.3767	21.7331	28.2936	21.4113	26.8664	31.3356	30.4853	26.6101	29.5683
Line1_Replicate2_C	25.18	26.26	21.7267	30.6237	25.0334	27.4716	28.9728	24.4308	32.4905	31.1516	26.6052	27.5112	21.2007	29.1213	19.9386	25.2222	32.0509	30.0502	26.5019	28.7605
Line1_Replicate2_D	24.97	28.09	21.7094	30.6851	26.1669	30.2797	29.0964	24.1171	34.7704	30.7542	26.6415	27.7477	21.451	28.2866	20.3868	25.0934	31.2366	30.6591	26.5434	29.0943
Line1_Replicate3_A	21.66	26.52	21.9237	31.5554	27.5863	33.7693	25.8892	28.133	28.1244	28.4346	24.3141	28.8958	19.3378	25.3492	20.6481	24.5697	28.1946	29.2866	26.1826	29.2238
Line1_Replicate3_B	21.31	26.02	21.9125	31.7454	28.0107	33.6757	26.4175	28.2184	28.4863	28.8073	24.2591	29.5805	19.4634	25.182	21.0407	26.6257	28.9553	30.7931	26.449	29.8434
Line1_Replicate3_C	20.29	27.34	22.1769	30.8662	28.1116	27.0893	26.122	28.1534	28.0523	28.7852	24.1745	28.6496	19.064	25.9653	19.4698	25.3609	30.4776	29.4121	26.2332	28.6608
Line1_Replicate3_D	20.55	25.7	22.0402	31.1414	28.5998	35.1468	26.9934	28.3639	29.2127	29.0356	24.3592	29.3703	19.7041	25.8303	20.0217	26.3051	27.6793	32.735	27.0786	29.9349
Line1_Replicate4_A	21.92	25.86	23.8693	27.0615	27.0686	31.5742	29.8586	25.2116	28.6234	31.32	26.1182	29.4616	22.4239	24.2948	22.8571	24.7305	28.4041	30.3155	27.4219	29.678
Line1_Replicate4_B	21.39	26.27	23.465	26.9102	27.0093	31.3232	28.3148	25.5696	29.0898	31.391	25.8752	27.0791	21.9036	23.2167	23.2916	25.7256	29.1751	31.1064	26.2369	28.7879
Line1_Replicate4_C	20.65	25.93	23.4293	26.3886	27.008	28.5493	29.294	25.5239	28.8319	31.0785	25.4691	26.305	21.8593	25.4221	21.357	25.0898	29.4836	30.0133	25.6282	28.4879
Line1_Replicate4_D	20.46	25.8	23.4079	26.7685	27.4717	31.3985	29.2871	25.6685	29.7268	30.8268	25.533	26.8485	22.1488	23.8126	22.0693	25.5463	27.6777	30.2183	27.5663	29.9363
Line2_Replicate1_A	20.82	25.67	21.3867	30.2477	30.307	31.5404	29.982	29.8324	28.626		27.1222	32.6325	19.2803	27.7576	20.2612	26.4022	31.6833	30.443	23.6848	29.6339
Line2_Replicate1_B	21.09	25.43	21.2958	29.9502	29.6306	32.084	29.5741	30.11	30.0017		27.1476	27.3037	18.627	27.8091	20.6662	25.4865	31.2236	29.8463	23.3137	30.6009
Line2_Replicate1_C	20.28	25.67	21.5852	28.5111	29.5954		30.969	30.1164	29.0739		26.9242	27.3834	18.2688	28.5564	20.6948	25.6113	31.1333	29.4998	22.4069	29.8051
Line2_Replicate1_D	20.7	25.21	22.2563	29.0436	30.1235	32.1861	30.2472	37.8769	29.3331		27.3024	27.0352	19.0716	29.2947	21.1301	25.6556	32.0502	30.3384	21.9074	29.7074
Line2_Replicate2_A	20.86	25.32	23.2329	30.4441	33.0832	32.3179	29.1794	28.8019	25.0015	31.2163	27.5592	26.7367	22.8937	25.4619	21.7844	25.3062	28.287	31.3509	24.2614	30.3475
Line2_Replicate2_B	20.62	25.32	23.3751	29.2183	33.2584	33.4949	29.3827	29.0874	26.4292	36.0237	27.6427	26.7225	22.0441	25.3019	22.0991	24.0194	29.9398	32.2674	23.6627	30.2035
Line2_Replicate2_C	20.33	25.04	23.3019	28.1471	32.2049	32.4994	30.04	28.8046	25.5669	33.9769	27.3941	26.6021	21.3262	25.9652	21.3643	23.6333	28.9944	31.9943	23.7721	30.0197
Line2_Replicate2_D	20.99	25.08	24.1107	28.4292	32.7774	32.9859	31.0542	35.6402	25.12	33.5109	27.7144	26.7129	22.4532	25.7212	22.0674	24.3497	29.4692	31.7245	24.3427	29.8989
Line2_Replicate3_A	23.63	25.86	21.6667	28.8315	32.1212	27.1924	28.1508	26.1979	26.8116	32.4368	27.5271	26.8309	20.4533	24.7488	21.5452	24.5764	30.7201	30.7377		28.4786
Line2_Replicate3_B		26.22	21.5494	28.525	32.6035	28.8022	29.1791	26.8384	27.1252	38.3386	27.6684	26.843	20.1238	24.7473	22.1758	24.1169	32.0019	30.4399	29.0877	29.2457
Line2_Replicate3_C	21.31	25.2	21.6318	27.4348	32.8437	28.1388	29.3975	26.6065	26.8044	33.3011	27.9246	26.4384	19.608	25.5046	22.0389	23.9344	31.8598	30.6674	30.5852	28.8318
Line2_Replicate3_D	21.17	25.23	21.6878		31.3623	27.0162	30.113	27.4785	27.1146	32.5267	27.4515	27.0029	19.9892	26.0327	22.1886	24.1588	32.1755	31.3776	23.8799	28.6157
Line2_Replicate4_A	20.6	26.14	22.7841	30.9459	30.2045	27.893	29.0213	30.0946	25.7092	31.165	24.506	26.4367	19.2815	24.5399	21.6687	25.1426	30.4933	29.4871	23.3468	28.7236
Line2_Replicate4_B	21.08	28.64	22.6315	30.4209	29.3149	28.9396	30.1107	30.3462	25.2836	31.4126	24.1231	26.8483	18.3487	24.6517	22.203	25.0479	31.0735	30.4486	23.0746	30.3767
Line2_Replicate4_C	21.25	27.22	22.5341	29.5554	29.2456	28.3807	29.551	30.0003	25.4308	31.1563	24.116	26.4913	17.911	24.8944	21.652	24.4646	30.2869	29.8299	22.6635	29.532
Line2_Replicate4_D	21.08	25.72	22.9338	29.9453	29.191	27.1641	31.1796	31.4186	25.2716	33.0954	24.6523	26.5884	18.8059	25.1318	22.293	25.0916	31.594	31.3238	23.2521	29.1034
Line3_Replicate1_A	30.17	25.6	20.7524	28.8459	29.7933	29.8801	27.8533	30.1378	27.9158	30.9072	24.952	28.8392	21.8663	25.6074	22.8495	26.1217	28.3752	27.0571	24.5389	29.1196
Line3_Replicate1_B	21.39	26.62	21.057	27.9911	29.8572	30.8021	28.6308	30.4526	27.0073	31.0895	24.9935	29.123	21.495	26.019	23.229	26.1188	29.0331	27.7383	24.4909	29.3982
Line3_Replicate1_C	21.05	25.22	20.7442	27.4504	29.3567	28.9607	28.2901	30.0706	27.6438	30.8812	24.8943	28.835	20.6392	25.9751	22.7972	25.8289	28.1072	27.3043	24.0215	29.1864
Line3_Replicate1_D	21.53	25.44	21.1019	27.0616	29.9396	29.8772	29.54	31.2449	27.7369	31.7233	25.2056	29.1052	21.3319	27.3229	23.2907	26.3841	29.5921	28.2613	24.7412	29.3309
Line3_Replicate2_A	22.61	26.11	22.5299	30.8648	26.7906	28.3454	28.737	31.2459	27.1888	30.1193	24.7372	27.6751	20.1798	25.4421	19.3062	26.0896	30.7039	28.3028	22.5199	28.3974
Line3_Replicate2_B	21.44	26.66	22.4745	28.7454	26.7859	28.4021	28.4349	31.5483	26.6185	30.6193	24.675	27.4184	19.3343	26.1964	19.5004	26.061	30.36	29.1615	22.7399	28.9309
Line3_Replicate2_C	21.14	25.24	22.4539	29.3153	26.2965	28.4675	28.9215	31.0926	26.7594	29.9775	24.7663	27.6232	19.0549	25.376	19.3645	25.7782	29.7174	28.5269	22.3134	28.332
Line3_Replicate2_D	21.41	24.78	22.8839	28.4181	26.6986	28.0951	30.2999	31.7461	27.177	33.9772	25.1435	27.4775	19.73	26.5652	19.8454	26.2277	31.8976	29.3046	23.3205	28.742
Line3_Replicate3_A	20.19	26.64	22.4657	28.9787	28.5624	26.5253	28.1081	27.3665	28.949	32.5126	24.9884	27.233	21.2533	26.9494	22.7817	24.5372	32.0416	29.853	26.8362	30.5472
Line3_Replicate3_B	20.3	26.28	22.5768	27.0967	28.5255	27.275	27.4614	28.0857	27.6076	32.3844	25.1081	26.9745	21.1926	27.1024	23.1696	25.0557	28.3871	30.4685	27.3112	31.7483
Line3_Replicate3_C	22.29	24.92	22.4114	28.4175	28.1862	27.0412	28.3642	27.3647	27.4392	31.7616	25.0697	27.1189	21.055	26.6622	22.7839	24.7736	28.4985	30.4519	26.3343	30.927
Line3_Replicate3_D	22.35	25.25	22.8674	27.0411	27.89	27.0534	28.6293		29.0431	34.7686	25.2089	27.0812	21.1812	28.2742	23.4436	24.999	31.6711	30.5224	27.1351	30.7963
Line3_Replicate4_A	20.62	26.29	22.3863	32.4962	30.1	32.2873	28.0556	28.6876	28.3717	30.0717	25.7482	26.5401	19.8656	26.1825	22.2195	25.2868	30.6068	29.9589	25.4549	30.4245
Line3_Replicate4_B	20.28	26.25	22.4075	31.7578	30.4251	32.2428	27.0703		28.9855	30.1586	25.8847	26.2244	19.8928	26.1867	22.3844	25.3115	28.8278	30.2505	26.5694	31.147
Line3_Replicate4_C	22.6	25.23	22.386	33.0244	29.5417	32.3443	27.5868	28.8971	28.6352	29.8002	29.0413	26.1643	20.2441	25.9157	22.1015	25.2025	29.3706	29.283	25.827	29.9588
Line3_Replicate4_D	22.27	25.57	23.426	32.1394	27.4652	32.7034	27.4927		29.4453		25.5156	26.4405	20.1899	26.0822	22.5135	24.685	30.9328	30.5835	25.6797	32.4266
Average	22.0821	26.0129	22.3189	29.3427	28.9655	30.0308	28.6548	28.883	28.299	31.1888	25.9507	27.4727	20.4393	26.0799	21.5594	25.3009	30.189	29.9323	25.0484	29.6612
StdError	0.4118	0.120271	0.114438	0.246153	0.311528	0.332425	0.190823	0.42156	0.301438	0.346812	0.182725	0.173495	0.179315	0.198634	0.167053	0.112365	0.193324	0.181118	0.280087	0.12776
Count	47	48	48	47	48	47	48	45	48	43	48	48	48	48	48	48	48	48	47	48
	alph	bru-2	cdi	CG1273	CG4440	CG7196	CG9650	CG10864	CG15365	CG33970	dpr6	Eip75B	grp	jing	lola	MESR3	Oaz	pk	Ptp61F	Ubx
P-value	0.5916	0.872	0.0355	<.0001	0.898	0.957	0.2806	0.0064	0.0001	<0.0001	0.5693	0.0003	0.948	0.9884	0.3755	0.2698	0.0001	0.9626	0.0452	0.8487
