# Supplementary material for: The Genetic Architecture of Natural Variation in Recombination Rate in Drosophila melanogaster
Source: PLoS Genet. 2016 Apr 1;12(4):e1005951. doi: 10.1371/journal.pgen.1005951 (PMC4817973; doi:10.1371/journal.pgen.1005951)
Supplement: S22 Table — Forward and reverse primers of candidate genes for qPCR expression analysis. (XLSX) [file pgen.1005951.s030.xlsx]

## Sheet: S22 Table
Candidate Gene and Direction	Sequence (5' to 3')
alph (Forward)	ATGGGCGGATTCCTGGATAAG
alph (Reverse)	GAGCGTAGTAGGCGTCCTC
bru­2 (Forward)	CCCACCATTAATGCCGCAAC
bru­2 (Reverse)	CCATCGACGGATTGGTACGT
cdi (Forward)	ATGAGCCTGAATCAGCACAGT
cdi (Reverse)	CGGCCAGATGAAAGGGGAG
CG1273 (Forward)	TTACAACGGCTGCATTTATCGT
CG1273 (Reverse)	CGGAAGGAACCCTCAAAGC
CG4440 (Forward)	AGTTCGGATTCGGCGGATTT
CG4440 (Reverse)	CCGCCAAAACTTTCCTGCTG
CG7196 (Forward)	ACTTGCGGTCACCACTCAAC
CG7196 (Reverse)	CATCGTCCTCCATCGAAGGTT
CG9650 (Forward)	GGAGGGCGTCAACCATCATC
CG9650 (Reverse)	GCTGGGTTCTGTGTGGACTG
CG10864 (Forward)	AGTCGCAAATAGCCGGAGTTG
CG10864 (Reverse)	GACAGGCAGAACATTAGGGCA
CG15365 (Forward)	CGGGAGTCACAGCAACTTG
CG15365 (Reverse)	CTCAGCTCGAACATTTGTCGTAT
CG33970 (Forward)	ATCTGCGTCAGCAGTATAATGC
CG33970 (Reverse)	CGGCGTTTTCCCATGTTCT
dpr6 (Forward)	CGGTCGGCTCGTACACCTA
dpr6 (Reverse)	TCAGGCGAACGAAATAGCTGC
Eip75B (Forward)	CACCCAGGACGATAAGTTCAC
Eip75B (Reverse)	ACGAGTCAAACATGCAGATCAG
GAPDH (Forward)	CATTGTGGGCTCCGGCAA
GAPDH (Reverse)	CGCCCACGATTTTCGCTATG
grp (Forward)	TTCCTATGACCTGGTGGACTCG
grp (Reverse)	AGACTGCAGACGCTGCCTCTTA
jing (Forward)	ACTGGCTAGCAATGCACCAT
jing (Reverse)	TTCCACCATCGCAATGTCCA
lola (Forward)	GAATCGCTTCAGATCAAGGGC
lola (Reverse)	GTAGGCACCGCTCAGCTTA
MESR3 (Forward)	AATCTATCGGACTACGAACGTGG
MESR3 (Reverse)	CGCCGCTCACGAATATCTCT
Oaz (Forward)	GCGCTGAAAATAGCCAACAAG
Oaz (Reverse)	CCCCTCTCCTGTCAACTTATCA
pk (Forward)	CTTCTCGCAGATACCCGACG
pk (Reverse)	GGCGGAAGTTGATGGAGCAA
Ptp61F (Forward)	AGTCCAGAGCAGTTCTCATGC
Ptp61F (Reverse)	GTCGGCTCCCATCTCGTTG
Ubx (Forward)	ATGAACTCGTACTTTGAACAGGC
Ubx (Reverse)	CCAGCGAGAGAGGGAATCC
